# Supplementary material for: A 48 SNP set for grapevine cultivar identification
Source: BMC Plant Biol. 2011 Nov 8;11:153. doi: 10.1186/1471-2229-11-153 (PMC3221639; doi:10.1186/1471-2229-11-153)
Supplement: Additional file 1 — Supplementary Tables S1 to S5. Table S1: Plant samples analyzed. Table S2: Plant samples used for the stability studies of the 48 SNP set. Table S3: Basic information on the 238 SNP analyzed. Table S4: Genetic maps features. Table S5: Number of progenies with heterozygous markers in at least one progenitor. [file 1471-2229-11-153-S1.XLS]

## Sheet: Table S1
Table S1: Plant samples analyzed
accesion name	code	sample type	Origin of the sample	Set 300	Set 200	Non-redundant Set 151
CLAIRETTE BLANCHE	14A22	wine / table grape	IMIDRA	X	X	X
MUSCAT OTTONEL	14B14	wine / table grape	IMIDRA	X	X	X
MUSCAT SANTA VALLIER	14B17	table grape	IMIDRA	X
MONDINA	14B22	wine / table grape	IMIDRA	X	X	X
SEGREGADA 22-52	14D20	wine / table grape	IMIDRA	X	X
DORONI MACERON	14E29	table grape	IMIDRA	X	X	X
KALILI	14F05	wine / table grape	IMIDRA	X	X	X
FOSTER'S WHITE SEEDLESS	14F10	table grape	IMIDRA	X	X	X
RED OHANES	14I07	table grape	IMIDRA	X	X	X
MORISCA	22A19	wine / table grape	IMIDRA	X	X	X
MATURANA	22A21	wine	IMIDRA	X	X	X
RIBOTE	22A31	wine	IMIDRA	X	X	X
VERUÉS DE HUARTE	22A32	wine	IMIDRA	X	X	X
REDONDAL	22A38	table grape	IMIDRA	X
TEMPRANILLO	22A40	wine	IMIDRA	X	X	X
GRACIANO	22A43	wine	IMIDRA	X	X
NEGRA TARDÍA	22B01	table grape	IMIDRA	X	X	X
RAGOL	22B02	table grape	IMIDRA	X	X	X
CIRUELA ROJA	22B03	table grape	IMIDRA	X	X	X
DOMINGA	22B04	table grape	IMIDRA	X	X	X
MOLINERA	22B05	table grape	IMIDRA	X	X	X
PALOMINO DE JEREZ	22B10	wine	IMIDRA	X	X	X
GABRIELA	22B18	wine / table grape	IMIDRA	X	X	X
TORRONTÉS	22B32	wine	IMIDRA	X	X	X
VIJIRIEGA COMÚN	22B35	wine	IMIDRA	X	X	X
PLATEADO	22B45	wine	IMIDRA	X	X	X
NEGRA RAYADA	22C01	wine	IMIDRA	X	X	X
IMPERIAL	22C05	table grape	IMIDRA	X	X	X
JAÉN NEGRO	22C08	wine	IMIDRA	X	X	X
PEDRO LUIS	22C15	wine	IMIDRA		X	X
ZALEMA	22C11	wine	IMIDRA	X	X	X
ROCIA	22C14	wine	IMIDRA	X	X	X
PEDRO LUIS	22C15	wine	IMIDRA	X
LISTÁN BLANCA	22C16	wine	IMIDRA	X
GARRIDO MACHO	22C18	wine	IMIDRA	X	X	X
DE REY	22C22	wine	IMIDRA	X	X	X
BEBA	22C24	wine / table grape	IMIDRA	X	X	X
GARRIDO FINO	22C26	wine	IMIDRA	X	X	X
PERRUNA	22C27	wine	IMIDRA	X	X	X
COJONATA	22C43	wine	IMIDRA	X	X	X
MOSCATEL NEGRO	22C44	wine / table grape	IMIDRA	X	X
MOSCATEL MÁLAGA	22C45	table grape	IMIDRA	X
DE REY	22C50	wine	IMIDRA	X	X	X
MOLLAR	22C58	wine	IMIDRA	X	X	X
QUIEBRATINAJA BLANCO	22E05	table grape	IMIDRA	X
CADRETE	22E08	wine / table grape	IMIDRA	X	X	X
FOGONEU	22E24	table grape	IMIDRA	X
TETONA BLANCA	22G04	wine	IMIDRA	X	X	X
CARIÑENA BLANCA	22G38	wine	IMIDRA	X	X	X
TARRAGONÍ	22H17	wine	IMIDRA	X	X	X
GARNACHA PELUDA	22H19	wine	IMIDRA	X	X
ALBILLO	22H49	wine / table grape	IMIDRA	X	X	X
ROJAL BLANCO	22H51	wine	IMIDRA	X	X	X
ROJAL	22I11	wine	IMIDRA	X	X
ALBILLO	22I16	wine / table grape	IMIDRA	X	X	X
ROJAL	22I34	wine	IMIDRA	X	X	X
TINTO NAVALCARNERO	22J50	wine	IMIDRA	X	X	X
GUALARIDO	22K17	table grape	IMIDRA	X	X	X
ALBILLO MAYOR	22K38	wine	IMIDRA	X	X	X
GARNACHO	22L30	wine	IMIDRA	X	X	X
VERDEJO	22L40	wine	IMIDRA	X	X	X
SALVADOR	22L43	wine	IMIDRA	X	X	X
MORISCA	22M07	wine / table grape	IMIDRA	X
FERNÁN PIRIZ	22M12	wine	IMIDRA	X	X	X
EVA	22M17	table grape	IMIDRA	X	X	X
ALBILLO REAL	22M35	wine / table grape	IMIDRA	X	X	X
ALEDO	22N56	wine / table grape	IMIDRA	X	X	X
BOBAL	22O10	wine	IMIDRA	X	X	X
MONASTRELL	22O11	wine / table grape	IMIDRA	X	X
MORÉ	22O18	table grape	IMIDRA	X	X	X
MONDRAGÓN	22O22	wine	IMIDRA	X	X	X
CASTELLANO	22O23	wine / table grape	IMIDRA	X	X	X
MESSEGUERA	22O27	wine	IMIDRA	X	X	X
GRUMIERE BLANCO	22O44	wine	IMIDRA	X	X
GATETA	22O46	table grape	IMIDRA	X	X	X
MORENILLO	22O52	wine	IMIDRA	X	X	X
PAMPOLAT DE SAGUNTO	22O53	wine	IMIDRA	X	X	X
VERDIL	22O55	wine	IMIDRA	X	X	X
GRUMIÈRE NEGRO	22O57	wine	IMIDRA	X	X	X
PLANTA DE PEDRALBA	22O66	wine	IMIDRA	X	X	X
PERLA DE CSABA	25A01	wine / table grape	IMIDRA	X
BRUNI 036	25A04	table grape	IMIDRA	X
MADELEINE ROYALE	25A05	table grape	IMIDRA	X
LUGLIENGA BIANCA	25A06	table grape	IMIDRA	X
AGOSTENGA	25A11	wine / table grape	IMIDRA	X
PRECOCE DE MALINGRE	25A15	wine / table grape	IMIDRA	X
MUSCAT SAINT LAURENT	25A21	table grape	IMIDRA	X
EL GOUZ	25B05	table grape	IMIDRA	X
GRADISKA	25B07	table grape	IMIDRA	X
PROSPERI 008	25B08	table grape	IMIDRA	X
BRUNI 041	25B10	table grape	IMIDRA	X
PANSE PRECOCE	25B11	table grape	IMIDRA	X
BRUNI 100	25B15	table grape	IMIDRA	X
ANGIOLA BIANCA	25B18	wine / table grape	IMIDRA	X
PALESTINA I	25B22	table grape	IMIDRA	X	X	X
FOSTER'S WHITE SEEDLING	25C05	table grape	IMIDRA	X
SCHIRADZOULI BIANCO	25C12	table grape	IMIDRA	X
MESLIER HÂTIF	25C16	table grape	IMIDRA	X	X	X
DIAMANT TRAUBE	25C17	table grape	IMIDRA	X
SUPERZIBIBBO	25C19	table grape	IMIDRA	X
JAPINKAY	25C20	table grape	IMIDRA	X	X	X
SAUVIGNON	25C21	table grape	IMIDRA	X
MOSCATO GUSTAV SZAUTER	25C23	table grape	IMIDRA	X
FAVORITA DI CORNEGLIANO	25D01	table grape	IMIDRA	X
WRATCHANSKI MISKET	25D03	wine / table grape	IMIDRA	X
SIDERITIS	25D08	table grape	IMIDRA	X
AURORA	25D09	table grape	IMIDRA	X
ZARIZA NA LOSIATA X BOLGAR 19-2	25D10	table grape	IMIDRA	X
LACRIMA DI MARIA	25D11	table grape	IMIDRA	X
CICLÓPICA	25D15	table grape	IMIDRA	X
BARESANA	25D17	wine / table grape	IMIDRA	X
RAZAKI ISLA DE CRETA	25E02	table grape	IMIDRA	X
VIVONA 378	25E07	table grape	IMIDRA	X
PIROVANO 093	25E08	table grape	IMIDRA	X
OLIVETTE BLANCHE	25E13	table grape	IMIDRA	X
TENERON DE VAUCLUSE	25E19	table grape	IMIDRA	X
OPALE	25E23	table grape	IMIDRA	X
PIZZUTELLO BIANCO	25E24	table grape	IMIDRA		X
TALISMANO	25F06	table grape	IMIDRA	X	X	X
VOLTA	25F14	wine / table grape	IMIDRA	X
ROI DES PRECOCES	25F16	table grape	IMIDRA	X	X	X
CHAOUCH ROSE	25F17	table grape	IMIDRA	X	X	X
CARDINAL	25F19	wine / table grape	IMIDRA	X	X	X
PERLE DE CSABA ROUGE	25F20	wine / table grape	IMIDRA	X	X	X
CHASSELAS VIOLET	25F22	table grape	IMIDRA	X	X	X
CHASSELAS ROSE	25F23	table grape	IMIDRA	X
PORTUGUÉS AZUL	25G01	wine / table grape	IMIDRA	X	X	X
QUEEN KEARNEY	25G03	table grape	IMIDRA	X	X	X
SCARLET	25G07	table grape	IMIDRA	X	X	X
CORNICHON VIOLET	25G14	table grape	IMIDRA	X	X	X
PRUNE DE CAZOULS	25G17	wine / table grape	IMIDRA	X	X	X
ALPHONSE LAVALLÉ	25G19	table grape	IMIDRA	X	X	X
RIBIER	25G20	wine / table grape	IMIDRA	X
APESORGIA NERA	25G22	table grape	IMIDRA		X	X
PLOVDINA	25G23	wine / table grape	IMIDRA	X	X	X
OILLADE NOIR	25H02	table grape	IMIDRA	X
PIRIQUITA	25H03	wine / table grape	IMIDRA	X	X	X
MOSCATO DEL ADDA	25H04	table grape	IMIDRA	X
MOSCATEL DE HAMBURGO	25H05	wine / table grape	IMIDRA	X	X	X
CINSAUT	25H07	wine / table grape	IMIDRA	X	X	X
CILIEGUIOLO NERO	25H10	table grape	IMIDRA	X	X	X
CRIOLLA	25H11	table grape	IMIDRA	X	X	X
SUPERBA	25H14	table grape	IMIDRA	X	X	X
PERLA NERA	25H18	table grape	IMIDRA	X	X	X
BRUNI 090	25H19	table grape	IMIDRA	X	X	X
GEMRE	25H22	table grape	IMIDRA	X	X	X
BARBABLEU	25I02	table grape	IMIDRA	X
PIROVANO 771	25I07	table grape	IMIDRA	X
MARIA ROSA	25I08	table grape	IMIDRA	X	X	X
INZOLIA NERA	25I10	table grape	IMIDRA	X	X	X
DARKAIA NERA	25I11	table grape	IMIDRA	X	X	X
ROYAL	25I12	table grape	IMIDRA	X	X	X
LASSINA	25I15	table grape	IMIDRA	X	X	X
AHMEUR BOU AHMEUR	25I16	wine / table grape	IMIDRA	X	X	X
PIROVANO 620	25I17	table grape	IMIDRA	X	X	X
ROSAKI NOIR DES SEMIS	25I18	table grape	IMIDRA	X	X	X
VÉRICO	25I19	table grape	IMIDRA	X	X	X
FRAULA KAKINI	25I20	table grape	IMIDRA	X	X	X
EL FARRYALI	25I21	table grape	IMIDRA	X	X	X
GROS MAROC	25I22	table grape	IMIDRA	X	X	X
DANUGUE	25I23	wine / table grape	IMIDRA	X
MISTRESS HALL	25I24	table grape	IMIDRA	X	X	X
BLACK ALICANTE	25J03	table grape	IMIDRA	X	X	X
DATTIER NOIR	25J04	table grape	IMIDRA	X	X	X
OPHTALMO	25J07	table grape	IMIDRA	X	X
MARSIGLIANA	25J09	wine / table grape	IMIDRA	X	X	X
GLACIÈRE	25J11	table grape	IMIDRA	X	X	X
PRUNESTA NERA	25J12	wine / table grape	IMIDRA	X	X	X
COLGAR ROJA	25J13	table grape	IMIDRA	X	X	X
PERGOLESE	25J14	table grape	IMIDRA	X	X	X
PIZZUTELLO NERO	25J15	table grape	IMIDRA	X	X	X
ALMERIA NERA	25J16	table grape	IMIDRA	X	X	X
LOCAL BLACK	25J17	table grape	IMIDRA	X	X	X
EMPEROR	25J18	wine / table grape	IMIDRA	X	X	X
OLIVETTA NERA	25J19	wine / table grape	IMIDRA	X	X	X
CORINTHE BLANC	25J23	wine / table grape	IMIDRA	X	X	X
CHASSELAS APYRENE	25J24	table grape	IMIDRA	X	X
GRAZIELLA I	25K01	table grape	IMIDRA	X	X	X
SULTANINA	25K02	table grape	IMIDRA	X	X	X
MARIA PIROVANO	25K03	wine / table grape	IMIDRA	X
PIROVANO 166A	25K04	table grape	IMIDRA	X	X	X
CANNER SEEDLESS	25K09	table grape	IMIDRA	X	X	X
BEAUTY SEEDLESS	25K19	table grape	IMIDRA	X
BLACK MONUCCA	25K20	table grape	IMIDRA	X	X	X
SULTANINA ROSADA	25K22	table grape	IMIDRA	X
TURKI	25L03	table grape	IMIDRA	X
CONCA D'ORO	25L05	table grape	IMIDRA	X
PIROVANO 155	25L20	table grape	IMIDRA	X
ZEINI ABIAD	25L22	table grape	IMIDRA	X	X	X
AI-IZUM-BELI	25M07	table grape	IMIDRA	X
BALBAL	25M11	table grape	IMIDRA	X
PATRICIA	25M13	table grape	IMIDRA	X
MARIETA	25M16	table grape	IMIDRA	X
TORRALBA	25-VII-A-03	table grape	IMIDRA	X	X	X
KISCHMISCH ALÍ BLANC	25-VIII-B20	table grape	IMIDRA	X	X	X
wild - 2	BA 1-6	wild	IMIDRA	X
wild - 3	BA 2-1	wild	IMIDRA	X
wild - 4	BA 2-2	wild	IMIDRA	X
wild - 5	BA 2-3	wild	IMIDRA	X
wild - 6	BA 2-4	wild	IMIDRA	X
wild - 7	BA 2-5	wild	IMIDRA	X
wild - 1	BA 2-6	wild	IMIDRA	X
wild - 8	BA 2-6	wild	IMIDRA	X
wild - 9	CA 10-1	wild	IMIDRA	X
wild - 10	CA 11-1	wild	IMIDRA	X
wild - 11	CA 11-2	wild	IMIDRA	X	X
wild - 12	CA 11-3	wild	IMIDRA	X
wild - 13	CA 13-8	wild	IMIDRA	X
wild - 15	CA 3-4	wild	IMIDRA	X
wild - 16	CA 4-3	wild	IMIDRA	X
wild - 17	CA 5-1	wild	IMIDRA	X
wild - 18	CA 6-1	wild	IMIDRA	X
wild - 19	CA 7-1	wild	IMIDRA	X
wild - 20	CA 9-1	wild	IMIDRA	X
wild - 14	CA-2-7	wild	IMIDRA	X
wild - 21	CO 1-1	wild	IMIDRA	X	X
wild - 22	CO 1-2	wild	IMIDRA	X
wild - 23	CO 1-4	wild	IMIDRA	X
wild - 24	CO 1-5	wild	IMIDRA	X
wild - 25	CO 1-6	wild	IMIDRA	X
wild - 26	CO 1-7	wild	IMIDRA	X
wild - 27	CO 1-8	wild	IMIDRA	X
wild - 28	CO 2-1	wild	IMIDRA	X
wild - 29	CO 2-2	wild	IMIDRA	X
wild - 30	CO 2-4	wild	IMIDRA	X
wild - 31	CO 2-5	wild	IMIDRA	X
wild - 32	CO 2-6	wild	IMIDRA	X
wild - 33	CO 3-1	wild	IMIDRA	X
wild - 34	CO 3-2	wild	IMIDRA	X
wild - 35	CO 3-3	wild	IMIDRA	X
wild - 36	CO 3-4	wild	IMIDRA	X
wild - 37	CO 3-5	wild	IMIDRA	X
wild - 38	CO 3-6	wild	IMIDRA	X
wild - 39	CO 3-8	wild	IMIDRA	X
wild - 40	CO 4-1	wild	IMIDRA	X
wild - 41	CO 4-2	wild	IMIDRA	X
wild - 42	CO 4-3	wild	IMIDRA	X
wild - 43	CO 4-5	wild	IMIDRA	X
wild - 44	CO 4-8	wild	IMIDRA	X
wild - 45	CO 5-1	wild	IMIDRA	X
wild - 46	CO 5-2	wild	IMIDRA	X
wild - 47	CO 5-4	wild	IMIDRA	X
wild - 48	CO 5-5	wild	IMIDRA	X
wild - 49	CO 6-1	wild	IMIDRA	X
wild - 50	CO 6-2	wild	IMIDRA	X
wild - 51	CO 6-3	wild	IMIDRA	X
wild - 52	CO 6-4	wild	IMIDRA	X
wild - 53	CO 6-5	wild	IMIDRA	X
CRIMSON	Cr	table grape	IMIDA	X
CRIMSON SEEDLESS	CRIMSON SDL	table grape	IMIDA		X	X
Muscat Gordo Blanco	CSIRO 129	wine / table grape	CSIRO		X	X
Muscat a petits grains blanc (Muscat blanc)	CSIRO 130	wine	CSIRO		X
Cardinal	CSIRO 220	table grape	CSIRO		X
Italia	CSIRO 228	table grape	CSIRO		X	X
Sauvignon Blanc	CSIRO 305	wine	CSIRO		X	X
Sauvignon Blanc	CSIRO 305	wine	CSIRO		X
Carignan	CSIRO 306	wine	CSIRO		X
Crimson Seedless	CSIRO 323	table grape	CSIRO		X
Monastrell	CSIRO 331	wine	CSIRO		X	X
Gouais	CSIRO 372	wine	CSIRO		X	X
Chasselas	CSIRO 377	wine / table grape	CSIRO		X
Chardonnay	CSIRO 379	wine	CSIRO		X	X
Meunier	CSIRO 381	wine	CSIRO		X
Pinot Noir	CSIRO 395	wine	CSIRO		X	X
La Reina	CSIRO 396	wine	CSIRO		X
Tempranillo	CSIRO 398	wine	CSIRO		X
Palamino	CSIRO 410	wine	CSIRO		X
Cinsaut	CSIRO 422	table grape	CSIRO		X
Cabernet Sauvignon	CSIRO 423	wine	CSIRO		X	X
Pinot Gris	CSIRO 427	wine	CSIRO		X
Pinot Blanc	CSIRO 429	wine	CSIRO		X
Cabernet Franc	CSIRO 438	wine	CSIRO		X	X
Merlot	CSIRO 444	wine	CSIRO		X	X
Aligote	CSIRO 541	wine	CSIRO		X	X
Melon	CSIRO 543	wine	CSIRO		X	X
Sultana	CSIRO 581	table grape	CSIRO		X
Muscat Hamburg	CSIRO 620	table grape	CSIRO		X
Ohanez	CSIRO 635	table grape	CSIRO		X	X
Flame Seedless	CSIRO 668	table grape	CSIRO		X	X
Red Globe	CSIRO 695	table grape	CSIRO		X	X
DOMINGA	Dom	table grape	IMIDA	X
DOMINGA	DOMINGA	table grape	IMIDA		X
wild - 54	H 1-1	wild	IMIDRA	X
wild - 55	H 1-2	wild	IMIDRA	X
wild - 56	H 2-1	wild	IMIDRA	X
wild - 57	H 2-2	wild	IMIDRA	X
wild - 58	H 2-3	wild	IMIDRA	X
wild - 59	H 2-4	wild	IMIDRA	X
wild - 60	H 2-5	wild	IMIDRA	X
wild - 61	H 2-6	wild	IMIDRA	X
wild - 62	H 3-1	wild	IMIDRA	X
wild - 63	H 6-1	wild	IMIDRA	X	X
wild - 64	H 6-3	wild	IMIDRA	X	X
wild - 65	H 6-4	wild	IMIDRA	X
wild - 66	H 7-2	wild	IMIDRA	X	X
wild - 67	H 7-5	wild	IMIDRA	X
wild - 68	MA 1-1	wild	IMIDRA	X
wild - 69	MA 2-1	wild	IMIDRA	X
wild - 70	MA 2-3	wild	IMIDRA	X	X
wild - 71	MA 2-4	wild	IMIDRA	X	X
wild - 72	MA 2-7	wild	IMIDRA	X	X
wild - 73	MA 3-1	wild	IMIDRA	X
wild - 74	MA 3-3	wild	IMIDRA	X
wild - 75	MA 3-4	wild	IMIDRA	X
wild - 76	MA 3-5	wild	IMIDRA	X
wild - 77	MA 3-6	wild	IMIDRA	X
wild - 78	MA 3-7	wild	IMIDRA	X
wild - 79	MA 3-8	wild	IMIDRA	X
wild - 80	MA 3-9	wild	IMIDRA	X
MOSCATEL HAMBURGO	MH	wine / table grape	IMIDA	X
MONASTRELL	Mn	wine / table grape	IMIDA	X
MOSCATUEL	MOSCATUEL	table grape	IMIDA		X	X
MOSCATUEL	Ms	table grape	IMIDA	X
SUGRAONE	Murcia	table grape	IMIDA	X
wild - 81	PT 1-1	wild	IMIDRA	X
wild - 82	PT 1-5	wild	IMIDRA	X
RUBY SEEDLESS	RS	table grape	IMIDA	X
RUBY SEEDLESS	RUBY SEEDLESS	table grape	IMIDA		X	X
wild - 83	SE 1-1	wild	IMIDRA	X
wild - 84	SE 1-2	wild	IMIDRA	X
wild - 85	SE 2-1	wild	IMIDRA	X
wild - 86	SE 2-3	wild	IMIDRA	X
wild - 87	SE 2-4	wild	IMIDRA	X
wild - 88	SE 2-8	wild	IMIDRA	X
wild - 89	SE 3-1	wild	IMIDRA	X
wild - 90	SE 3-5	wild	IMIDRA	X
wild - 91	SE 4-1	wild	IMIDRA	X
CABERNET SAUVIGNON	SNPs 1	wine	IMIDRA	X	X
SYRAH	SNPs 2	wine	IMIDRA	X	X	X
PINOT NOIR	SNPs 3	wine	IMIDRA	X	X	X
GARNACHA	SNPs 4	wine	IMIDRA	X	X	X
TEMPRANILLO	SNPs 5	wine	IMIDRA	X
MALVASÍA DE SITGES	SNPs 6	wine / table grape	IMIDRA	X	X	X
MOSCATEL DE GRANO MENUDO	SNPs 7	wine / table grape	IMIDRA	X	X	X
SULTANINA	SNPs 8	table grape	IMIDRA	X
AHMEUR BOU AHMEUR	SNPs 9	table grape	IMIDRA	X
CABERNET SAUVIGNON	SNPs1_CS	wine	IMIDRA	X
SUGRAONE	SUGRAONE	table grape	IMIDA		X	X
Airén	US-1	wine	Table S2		X	X
Napoleón	US-10	table grape	Table S2		X	X
Ohanes	US-11	table grape	Table S2		X
Palomino	US-12	wine	Table S2		X
Red Globe	US-13	table grape	Table S2		X
Sauvignon blanc	US-14	wine	Table S2		X
Tempranillo	US-15	wine	Table S2		X
Thompson SDL	US-16	table grape	Table S2		X
Cabernet-sauvignon	US-2	wine	Table S2		X
Cardinal	US-3	table grape	Table S2		X
Crimson SDL	US-4	table grape	Table S2		X
Flame SDL	US-5	table grape	Table S2		X
Italia	US-6	table grape	Table S2		X
Merlot	US-7	wine	Table S2		X
Monastrell	US-8	wine	Table S2		X
Muscat Alexandria	US-9	wine / table grape	Table S2		X

## Sheet: Table S2
Table S2: Plant samples used for the stability studies of the 48 SNP set
VARIETY	Nº PLOTS	Nº PLANTS	COUNTRY OF ORIGIN	YEAR OF PLANTATION RANGE	USE	BERRY COLOUR
AIRÉN	10	86	Spain	1944-1990	Wine	White
CABERNET SAUVIGNON	10	74	Chile, Germany, Hungary , South Africa, Spain	1965-2001	Wine	Black
CARDINAL	10	83	France, Spain, USA	1956-2005	Table	Red
CRIMSON SEEDLESS	12	85	Chile, Spain, USA	1994-2004	Table	Red
FLAME SEEDLESS	9	74	Chile, Spain, USA	1976-1997	Table	Red
MERLOT	10	88	Chile, France, Germany, South Africa, Spain	1956-2000	Wine	Black
MONASTRELL	9	89	Spain	1949-1998	Wine	Black
MUSCAT OF ALEXANDRIA	10	86	France, Spain	1949-2001	Wine/Table/Raisin	White
NAPOLEÓN	11	89	Spain	1984-1997	Table	Black
OHANES	11	88	France, Spain	1942-1995	Table	White
PALOMINO FINO	11	85	Spain	1914-1995	Wine	White
RED GLOBE	10	88	Spain	1994-2003	Table	Red
SAUVIGNON BLANC	10	89	Chile, France, Germany, Hungary, South Africa, Spain, USA	1954-2002	Wine	White
TEMPRANILLO	10	85	Spain	1944-2000	Wine	Black
THOMPSON SEEDLESS	11	88	Chile, South Africa, Spain, USA	1949-1988	Table/Raisin	White
TOTAL	154	1277

## Sheet: Table S3
		x										9227
		Table S3. Basic information on the 238 SNPs analyzed. Markers for wich more than one positon were found on the 12x physical sequence are coded with (a) and (b) at the end of the name.
										genetic position			physical position (12x sequence)
		marker	48 set SNP	ss#(SubSNP)	rs#(RefSNP)	SNP	MAF	% heteroz	% fail	LG	cM	progenitor in heterozygosis	CHROM	LOCATION	sequence
	2	SNP1453_40	x	ss469103865		A/G	0.310526	0.445614	0.02	1	0.7	[------7-]	chr1	729514	CAACACATCACACAGGTTGGACAAGCAAAGGGAATTGGG[R]TCAGTACTTTTTCAAGAAACCTTCAGCCATCTTCAAGTAGTCACCATACCCACCTCCAGAATGGCTGTCACCACCACCGGAGTGTGAGGAGGAATGTGTCTCTGTGGTGTTGGTGGTTGAGTGG
	3	SNP1439_90				A/G	0.256098	0.400697	0.0133333	1	1.2	[1-3-56--]	chr1	1259215	GAAAGTGAAGATGGAGCAACCATTACATTTAGGGTTCAAGATTTTGAAGAGAATCAAGATTTCATTGTGTTGTGGAATGAAACAAAGTC[R]GATATTTCTTGTTTATGCCGTTCATTTGAATACAATGGTTTTCTTTGTAGACATGTGATGATTGTTCTGCAAATGTCTGGGGTGCATAACATCCCATCTCACTATATATTGAAACGTTGGAC
	4	SNP229_112				A/C	0.401384	0.484429	0.00666667	1	2.8	[1----678]	chr1	1563978	TCAGGATTGATTAAAGTCCCTGTTAAGGCTCTAGACATCACATGGGGTAATGATA[M]TCGGTTTTGGCAACAGATAGATCTTACGGATCATGATACCCAGTGAGAATTTTCATTACATCGTATCATTCTTTGAGAAATTTCTCCTATATATTTCTGATGACAGGCATCTTTACTTGA
	5	SNP683_120				A/G	0.0431655	0.0719424	0.0433333	1	13.1	[---4----]	chr1	1587657	CCAGTCTTGAACCGCTCCTCGAACCTGGCCTTGGTCTCCTTGGCCGCCGTCACCTTCTTGTCCCTGCTCTGAAGTGCGTCGACGGTGACTACGTCCTTGAGATCCACGTCCAGGGTGTA[R]CGAGTGGGCATCAGGTGGTTGTAGTTGACGAGCTTGATGAAAGCCTTCACTCTCGACTTCTTCGCCGTCTTCTTCGCAGAGTCCTTCCGGATCACCTTCTTCGGGTACTTGGCAATTCCGGCGACAAGGCAGTGCCCATACGGCCGATCGCGGGTTCCGTCGTCGAAAGAGCGGACAATCAC
	6	VVI_1196				C/T	0.190813	0.282686	0.0266667	1	11.1	[--345---]	chr1	3100779	ATCATAGTTGGTAGGAATAGGATCAGAATGAAATGAAAGAGGCTTTAAGTCAGTGGGAAATTGATTGTTTTTTTTTTCCAGCTCTATCGGGGCA[C/T]ATGCATCTTGATAATACGATGTATTCGCCTGCGACCTGCGAATCCAGAAATGATATTGAAAGTTGAAAAGGCCAAGAATAAGATCCATATGCTTTGGGGGACGTAAATTAATATTCCCCTCTTAATCTAATAGTTTCTATA
	7	SNP391_170				A/G	0.141379	0.248276	0.01	unknown	unknown	[--------]	chr1	3357013	CACCAGATCTGATTACAGCAGTCCAGGAAAGGCAAAAGAAGGTTGCATTCGCTCTTCTGGAGCGAGCTAAGGAAATATGTGCTCAGTGTGGGATTGTTGCAGAGACAATTACAGAAGTTGGAGATCCTAAAGAGGCTATATGTAAGGCAGTAGAAAAGTTGAACATCCA[R]TTCCTTGTTCTAGGCAGCCATGGTCGTGGTGCTTTTGGG
	9	SNP129_237				A/T	0.340149	0.315985	0.08	1	16.1	[--3-56-8]	chr1	4170253	TAAACTCGATCAGTAAACTAACTGCCAGGGCTTCCATGGTCCTCCTACTTATCCTTCACCAC[W]ACACCACACTCCCCTGCNACAATAAGAGTTGTTGCCATGCCAAGAAACATCCCATGCTCGACAACACCAGCAAGCCGCAGAATGGCATCACTGGCAACCTTCAAATCCCCTATTTCTCTCTTGA
	10	SNP1427_120				A/G	0.456446	0.473868	0.0133333	1	25.4	[--3-5---]	chr1	5368886	CCATTGCCGGAGCTCATATCAGCAGAGAAACCAGCTGTGTACAAGAGCTTCACATTC[R]ATGAGTTTATGACAAGGTTCTTTACTAAGGAGTTGGATGGTAAGTCTTTGATAAATTTCTTTAAACTCTCACA
	11	SNP269_308	x	ss469103866		A/G	0.472603	0.424658	0.00333333	1	29.3	[--3-----]	chr1	5948674	ACTCGACCATATGGGTTTGCAGAATCATTTACATCTGCAGATGGGCGGTAGGCATGGTTGAGGAAAGAATATTGGAAGC[R]GAGTTCTAGCTCATGGTTAGAAAGACTAGCGGAAGTG
	12	SNP1527_144				C/T	0.47193	0.445614	0.02	1	20.7	[12--56-8]	chr1	6023579	AAGTCATCTAATAAAGATATGTTTGATAGCTTGGAAAGCATTGTACGGATTAAGGAAGCCGAAGCCAGGATGTTCCAGAATCGGGCAGATGAAGC[Y]CAGAGAGAAGCAGAGRGGTACCGACGGRTGGTCCATGCAAAGACAGAGAAGTTGGAAGAGGAGTATACTGAAAAGCTTGCCAAACTATGTTTGCAGGAAACTGAGGAAAGGCGGAGGAAGAAACTGGAGGAGCTGAAGGTGCTGGAAAATTCACATTGTGATTACTACAACATGAAGATGAGAATGCA
	14	SNP1517_271				A/C	0.351916	0.452962	0.0133333	1	23.4	[12--5-78]	chr1	6902301	TTGGCCACAAACAAGAACCCCAACTAAAGCCTCAAATGATAATCTCACAATGTAAATAAATCTAGGGTTAAAAAACAGAGGCATATTCAAATTAATTATTGATCAAGAACAAATCCCAGTTCTCACTTCTTAGGTTCGGCGGCGAAGACGCTTCCGAAGCTTCTTGTACTTGTGCTTGTTCATCTTCTTCTTCCTCTTCTTCTTGACACTGTC[M]GCCCAAATCGTACGCGAGTCATCGGAGTCGACCTCCT
	16	SNP851_110				A/G	0.243542	0.273063	0.00666667	1	33.7	[--3--67-]	chr1	10068071	GCAAACTCCAAACAAAAGAATGATTTTGGCAATGATCCTCAAACAACAAAACTCCTCTTTAACACATCTACAGTAACACGAAAACAAACGAGGATTACAAACAGCCGAC[R]GAAGTATGGAAATTACAAAAAATAGTCAGGAGTCTTCCGAGTGGTGTCAGGTTCAATCTGCCGAGGTGCCGGGTCAAATTGAAGGAAATTTTGATCCATATTCTCCCCAATCTCTAGTATTGCAGCCATATTCCCACACCGGTAACAATAGTTTGGAGCGCTAAATACAGTCACCACATTCTTTTCCTAGAAAAAT
	17	SNP357_371				G/C	0.424188	0.472924	0.0466667	1	35.4	[123--678]	chr1	10306647	ACTGATAAGCTTGCGGAGTTCGCTAAGATTCTTTTCCAGGCCAAGGCCAATGCTCCTCCGCCGGCTAATTAATTACCATGTATTAGCTAACGGGAT[S]TTTTAAGTGGAGTGTGGATTGGTTGCAGTGTTCA
	18	SNP1375_272				C/T	0.0681818	0.122378	0.0166667	unknown	unknown	[--------]	chr1	15892180	TGGGGATGACATGACATAAATTTATTCTGATTTCTAGATAGTAAAGTTGGTAGTGACTTTGGGCATCTGATTCAAATGTCTTAAAATTTTCGCAGCCATCTGCTTTGTACTACCGTCCCCATGGTGAAAAGCACTTACCAATGTAGCAGGCAACGACCTGTCCTGTGATATGTATGAAGCAGACCTATCGCCACCTTTCATCAGGAATCT[Y]TCTATCACCCAAAGTGATTTTTCCCTCAAACCCTCTTCCCTGTGCTCTTTCACCACATTCAACACATGTTGTATGCAATCCACTCCACTGAGCAGGCTCACACTCTTGTCCACATCAA
x	21	SNP517_224				A/G	0.40411	0.342466	0.00333333	1	37.5	[--3--67-]	chr1	12081808	TGTCAGGCCAGTGGCTGCAGCACCAGATAGCATATCCGAGAAGGTGGTTGAGAGCATCAAGAATGCTGA[R]GAGAAGTGCTCAGACGATCCAGCTAGCGGGGAGTGTGTANCTGCCTGGGATGAGGTANAGGAGCTGAGCGCGGCTGCCAGCCATGCCAGGGA
x	20	SNP1241_207				C/T	0.466783	0.486014	0.0166667	1	42.6	[1234---8]	chr1	12215151	GCAAACTCTCCCTGATAACAAATTTGCACTGCCCTTTTCCCATAGTTTCCAGATGACTTAGCAGC[Y]TCAATGTAGTAGCCCCAAGTCAGAGGAAGACCAGAGAAGAGTTCATCCATATTTACTTTTGTAGGAGAGTGAAGCCGTCTTTGATGAGTTTGCATGGTAACTTTTATCTTTCCTGTAACAGCATGAATAGGTGTTTTGCCTTGTAGCTTAGATTGTTTTCTGATCAGTAAATGTTTATGTACATAACTATATGTGACAGAGAGGCA
x	24	SNP477_239				G/C	0.176976	0.223368	0	1	53.3	[--3-----]	chr1	21161337	CTGCAGATGTCATCCAGGCCACACACGAGGAATGCCTGAGGTGCGGAATGGATGGATATGTATCAAAACCATTTGAAGCTGAACAACTTTATCGCGAGGTTTCACGCTTCTYTCAACCACCTCCAGAACAGAACCAATAGAGGATTTCCACAA[S]TCTACTACAGGCTTGCTGATGACATAAAGCTCAGGTGACCCATCTTCAGGATTCTTTTGAATTCTCAAA
	27	SNP1025_100				C/T	0.249084	0.344322	0	1	54.9	[-234---8]	chr1	21938260	TAAGGCACTACCCAGATCTTCTCCGGACAGCTGTGACGA[Y]TCTGTTCATGAAATCAAGGAGGACGTCGATGTTGCTGAAGTTATTGATGAAATTAAAGAG
	29	SNP1021_163				A/G	0.309524	0.399267	0	1	58.1	[-2--5678]	chr1	22715654	ACCCTTCTGTAAGCCTAGCACGCCCACCTGTGGGCTGGCACAACACCGTCTGGCAGTTTCCACACACAACAAC[R]GTTTGAGAGTGGCTGAACACAGTTGTTCTGCAAAAGAGNAATAAATTTTCACTAA
	30	SNP1157_64	x	ss469103867		A/T	0.153169	0.257042	0.0233333	1	60.6	[---4-6--]	chr1	22828604	GGTAGAGATGAAGATGAGAGCATAGTAATAAGAGGcaAATCCCAAAGAACTATGAATGGAACA[W]AGCAATAAGCGAGAGAGATAATAGTAGTAGCAGTGGTATTAGTATTAGTATTAGTAGAAGGGTCTAAACGTCTCTGTCTCTCTTGCATTCAGGTGGCATGGTGGGGTATCTAACTCGGTCAGTGCAGTAGTTGTAGATGGTGTATTTCTGGCGGACCCAGGCGAGTCTCCTGTACTGAAGGGAGTCGAGATCTTGAAATTCCCTTTGGTCCCACCATCTCTTGCCCTGGGTCGCACAAAATTTGGC
	222	SNP649_567				C/T	0.424561	0.357895	0.02	10	5.5	[-----67-]	chr10	637973	GAACTTAAAAGAAGTTGGGTAACTGAGTAACCTATTACACCCACCTAATCTCGCTTAGCTTTAGAACCCTAAATAATATATCTTAATTTAGAAGAAACAGGAGTAATG[Y]CATACCTCATTTGCTGAGAGATCAAAAACTTTACCACCAATAGTTAAGGAAACATTAGGCATGGAAGAAAGCTGTAAACAGTCCACAGCTGATTCTCCCATTGGGCTCGGCAGTCGATCACAAAGCTGAAATTGTATCGAAGGTCAAAGTCA
	224	SNP447_244	x	ss469103868		C/T	0.386986	0.438356	0.00333333	10	37.5	[---4----]	chr10	5489212	CCAGATGAGAAGCTCCTTGCTCTTCACCCCAGTCAGCTTCTTCATCCGCTGCTTCTCCACGAAGGCTGT[Y]ACTTCCGTGTCGTAGGAGACGTTGCGGCCGATGCGCTGGAACTTGTGCTGCTTCCTCTTCTTCTGCTTCAGCCACACAAAGCCGG
	230	SNP283_32				C/T	0.12628	0.1843	0	10	21.5	[---4---8]	chr10	2460419	AATAGACGGGGCACTGTTTGTTAGGCATAAG[Y]CTGAAACATGATCAAACTACTCATGAACCAA
	231	SNP1437_100				A/G	0.0731707	0.139373	0.0133333	10	41.6	[--3-----]	chr10	6376470	AAAATGGAGATTTTACCTGAGGGATGGACATGTCCCCGGATTTCTCCTGGACTCT[R]GTATTTTTCTTAAGGTTTTTGGTCTTTTTGTGTATTTTGAATAGGGTTTTGGGGGAACCAGCTTGTAGCTTTTGCCTGTCGGTAGAAT
	232	SNP345_421				A/G	0.0511945	0.0955631	0	unknown	unknown	[--------]	chr10	6527789	TATGTTTCAGATTTTTTCAGAGTCTTCCATTTTGGACAAGAGAAACAGAAGAAAATATG[R]GATTGGAGCACTAAATCATCTGAGAGGCCACTAGAAGTCAATTCTTTCTTATATTTACTATCATGGATGAGCCATTTATGATTTACTTACAAAT
	237	SNP397_331				C/T	0.14433	0.213058	0	10	33.1	[---4----]	chr10	13114131	AGTTTTCCTCATGCTGACCCGTCCTCCACCGAGAATGTCGGAGGCATTGGGGCCAAGCTTCACAG[Y]GGTGCCGGCAAATGATGGGGAGGAGAG
	411	SNP543_268				A/T	0.107509	0.201365	0	unknown	unknown	[--------]	chr10	4633817	GTTGTTCAGGACTTACTGTGYTGAGATTGCACACAATGTGTCCACMAGGAAGAGGAAAGAGATTGTGGAGAGAGC[W]GCCCAGCTTGATGTTGTTGTTACCAACAAGCTGGCCAGGTTGCGCAGCCAGGAGGAYGAGTGAGCTCAACTTAGAATGT
	238	SNP197_82	x	ss469103869		A/C	0.372014	0.518771	0	11	0	[---45-7-]	chr11	311765	GGCAGTGAAACAGAATTAGAGACCCAGAGAGAAGGGAAAGCCGGTGGA[M]GGCAACCAACTACTTCCCCCAATAAAACTGCCGGCAGTAAAAGCCTGGGCCTCACTTGCACTGGTGATCACCTTGAAGC
	240	SNP635_21				A/G	0.16323	0.230241	0	11	1	[--3---7-]	chr11	803190	CTCTTCTCCGTCTTCTACCA[R]AACATGGAAGACCGGCGGYTCAGATTCAAGACTCTCGCCTCCACCCCCGCCGCCGCGCCGCCCTCGCAGTCGGCTGCCACTTTTCTCCTATTCAAACTC
	241	SNP1011_337				C/T	0.244403	0.33209	0.0166667	unknown	unknown	[--------]	chr11	2575078	AGCATTTGGTGTTTGTAATATAAGAAAATCTGCAAGAAAAGACACCCACCAAGTTCATATGCCTTTGCAGCTACATTAGCAGCAATGTGGGC[Y]GATATTTTCCTGATATTGGAGAATGGTGGGTAAATCAAGCCCTTGTCAAAGTTTTCTTGTGTTACTTGCCTGGCCAAGGCTTCCGCTGTTTCAAAGACAATCAACAAACATGTAAACAGTAAAAACTTAATCCAGTGCATCTTTA
	244	SNP987_26				A/G	0.267399	0.336996	0	11	22.5	[1--45---]	chr11	4723176	ATGAATGCCAAGCAGGAGATCTCAC[R]GAACCACAGGTTGCAGGGAGGTCTGGCATCTATTATACCCAAGAAGCCTGRGCCATCTATGATGTATGGATGGAGAGCATCTCTGGCATCTCTCCTGTTCAAGCAGG
	249	VVI_10353	x	ss76878634	rs121436962	G/A	0.111888	0.160839	0	11	64.1	[-2----7-]	chr11	19390306	CCTCGCATGTGTTCGTGGCGTACCTATAATACTTCTCTTCATCCGCCCAGGCCCTTACTGCATCAGTCGGAGTCCATGTATCGCCGTTACCCCA[G/A]TATATATTCTCCCCCAGCTTGAACCCGTCCTCCGGAAAAGAATGCTCCACCTTGCAGTCTCGTCTCCTCTGCCCTGCCCACCATTTGGCGTAGTTTTCCAGGTTGAAGTCCCATGTAAATGGCAGCTCCCATTTGGCTGCC
	246	SNP317_155				G/T	0.212069	0.3	0.00333333	11	36.1	[-2------]	chr11_random	232204	GTGCCGTGACCCAGAAGCCGTCCCAGCTCGTATTTACCNTGAAGCAAAGACGGGCACGAATCTTTACCCGAATCCGCCATT[K]TTTATACACAAGAAACAACTAAATCAAACAAAATGAAATTGACAATATTACAATACTATCGACTCTAGCCGGAGCGATGCAACTACCCGTCTTCA
	250	SNP1423_265				G/T	0.0783972	0.149826	0.0133333	11	48	[-----6--]	chr11_random	15535	TTCATGGATCAAACTTCTGTGTATATAAATTAAGCTTTTCTGCCATCAACAATGGGAAGGTGAAATGAGAAACCAAAGTCCAGAACATGTCTTGGGACTACTGTACATTTCCTCCCATGGCAGCATATATAGAAAGAACTCATGCAAAAGGAAATGAATAGATAACGGAAAGAGCAAAAGACCAACGTCAATTTTCCTTTAGCGATGCGCAACTGGTTCAATATCTTTAAGAAGTCCAACTATCTGCTGCATGCTAGGCCGCTT[K]GAGGGAAGGTCTGCGGTGCAGAGATATCCAATCTTCAAGGCCTCCTCCATTTGGGCATCCGGTCCTGTTCCACGAATTTTTGGATCAATAGCTCTTGATCCCTGGTTCTTTCTCACCAATCCTCTCACCCAA…
	251	SNP249_125				C/T	0.0853242	0.170648	0	12	0	[---4----]	chr12	149690	GCTGATTCCGTATATTGCGCTTTCTCATTGCATTTTCTCAGAGCTTCCTTCAATTCATTG[Y]TCCTCATCTCCTCATCCTGTTTCTGCTGCATCTTTAAATGCTCAATCGATG
	252	SNP1215_138	x	ss469103870		C/T	0.425087	0.480836	0.0133333	12	21.9	[123-----]	chr12	739916	GTACAAGGCCTACAATTAATCTCAAGTTCACTTTATGGTGACATGGCCTTTCCTGAGATAAGAGGTTTGGGAGGGGACAAAGATCTAATTTCAGGAGC[Y]GAACTTGGAAAAAGTGTGTTCAGCTTGTGCATGAGGATGTCAGCCC
	254	SNP1201_99				A/T	0.134615	0.227273	0.0166667	12	15.8	[------78]	chr12	2887726	TTTGGATTGGCGTAGGTGAGCTTCTGCCTCCATTAGCAAAGGCAGGTCTTGATGATTGCCCGTGCTTGGAGGAGATTCAGATAAAGGTTGAAGG[W]GACTGTAGGGAACGGTCAAAGCCATCACAGCCATTTGGGCTGAGTTCTCTCATGCGATATCCTCGGCTGTCAAAGATGAAGTTGGATTGTGGTGATACCATAGGCTACGCTCTTACTGCGCCTTCAGGGCAAACGGACTTGAGCACGTGGGAGCGGTTTTACCTGAATGGGATTAAGAATCTGACTCTCAATGAGCTGGATTATTGGCC
	255	SNP189_131				C/T	0.192833	0.331058	0	12	24	[1-3-5-7-]	chr12	3357745	GGTCTATACAACATATTTAATCTGCTAGTAGCAATGATCAACTGAGTGGCAAGTATGCTCATCCATCTTCCATTCGGAACACAAATTGCTGTGACA[Y]GATTATCATCAACCACTCCAAAACCCTGCGANGTCAGCAGGCCGAAAAGGCCATTAACTTGAAAGCTTGGCAGCACAGAAGGGGTGAATGGCTGAT
	256	SNP651_658				C/T	0.0154639	0.0309278	0	unknown	unknown	[--------]	chr12	4175963	GGTCCCCATAATTTCACATACCTGCATCTCACCAACCAGGACCACAGGTTTCAGTGAATCATACATTCCAAAATAGAGCCCACGGTACACTATAATTCCAACACATGAGATGTTGAATCCACGATAAAGCCC[Y]GCAATGCCATCAGATTTGATGGTTTTCTTGTACACATCAATCAAACCATTAAATTGCCTT
	257	SNP557_104				A/G	0.17354	0.223368	0.00666667	12	21.2	[12----7-]	chr12	931989	GCCTGAACAAAGAAGCCAAACATGGAAAACATGGCCAGCCTNCCATTCTTGATCTCCTTCACCTTGAGCTCAGCAAAAGCCTCAGGGTCATCAGCTAGCCCTA[R]TGGATCAAAGCTTCCACCGGGGTAAAGGGGATCGGTGACCTCCCCAAGTGGTCCTCCGGCAATGCGGTAGCCCTCAACTGCGCCCATCAGGATCA
	258	VVI_12882	x	ss76878645	rs121436973	T/C	0.154386	0.252632	0.02	12	40.5	[---4----]	chr12	7768973	CTCAATCAGATGGAGTTTTGCGTGCTTATGTTCAGATTGAGCCCTGATTTGATGGAGGAGTCTCAGTTCTGGCTTGAACAGGCTCTGGAGGAGG[T/C]GCTCAGGGACGGCTGATTAGTTT
	259	SNP569_266				A/G	0.12807	0.192982	0.02	unknown	unknown	[----5-7-]	chr12	6668977	AAAGTGAGAACCACCATCAACATGGACAAGACMGACCCCGATGTGGCGACTGCGGTGGCCGACCTAAGAGACGCCTCCAATTCATGGGTGGCGAA[R]TACAGGAGAGAGAAGGCTCTACTGGGCCGACCGTCTTTCCGGGACATGTACTCCGCCCTCAACGCCGTCTCCGGCCATTACATCAGCTTCGGTCCGA
	261	VVI_589				C/T	0.498252	0.437063	0	12	42.4	[12-4--7-]	chr12	8064994	GCTGCTTTACGGCCATGTGTTGCTGAAGA[C/T]GAGGGCTTGTTAGAAGCTACACCATGGCTACCCTTCCGCACAGACTTATGTTCTGATCTAAGGCCACGATCAAACTGGTGGGCGCTCATGCCTAATCGAACTGATCGGTCTGC
	264	SNP533_161				A/G	0.0102389	0.0204778	0	unknown	unknown	[--------]	chr12	20424249	ACATTTTGTGAGAATTTGGTTTGGTTTTCCATGCCATCCACTGAATAGAGACTTTTAGTGTCTGGTACCTACCCCTCACGGCCGGTATACTTAAAAA[R]GGGTGTTTGGCATTAAGTTAGGTGTAGTTTGGGGGATTAT
	265	SNP1119_176	x	ss469103871		A/C	0.477193	0.533333	0.02	12	67.4	[1234---8]	chr12	22228357	GGTGAATATATGAACTATGGACCCAGTGCAGGCCTAGGCAGCAGGGTCCAGTGGCCGGGTTTTCATCTGTTGAACAACTCCGCTCAGGCYGCCAACTTCACGGTGACCGAATTCAT[M]GCCGGAAACCTGTGGCTGCCGTCGACCGGGGTGAAATATTCAGCAGGATTAGCAGTTT
	266	SNP659_73				C/T	0.397059	0.411765	0.00333333	13	0	[------7-]	chr13	341985	TTAAGGGCTTGTTTGGCAACGTATTCAAAAACAGTTCTTAATTGTTTTGAGGAACAAAATTCTGTTTGGGAA[Y]TCAAATATGGAAACCAGTTTTCTTGATTTATTCTTTCATGTAAGTACTAATCTACTTAAGTAAAATGCAAAAGTTCT
	267	VVI_4146				C/T	0.084507	0.15493	0.0233333	13	4.7	[---4----]	chr13	3293433	TCGGAGTGATATATGTGCTTACAAGGCATTTCGCGAGCTTCGGCGCCCAATTCGAAGGGTTCTTTGCATACAGCACAGTGATGTTCTGTGTTTACATGAGCATCCGCGATCTCAATTGTGGGCATCGCCTCAAT[C/T]GCCGCCTTCGACGCCGGAGGTTGCTCGTACCGCCCAATTCCGTTGATTTCCATCTGCGAAAGCTGTTCGAGAAGCCGGTCAAAACCCGATCCCAGCAAAAA
	269	SNP697_296	x	ss469103872		A/G	0.155172	0.227586	0.00333333	unknown	unknown	[--------]	chr13	5613947	TTATCGAGATCGCCAGGGTCATGCGCCCTAGGTCCATGGCCAAGGACTTGTCCGGCACAGTGAAGGAGATTCTCGGCACCTGCGTGTCTGTCGGCTGC[R]CGGTCGACGGTAAGGATCCCAAGGATTTGCAGCAGGAGATTGCCGATGGAGACGTCGAGGTTCCAGAAGATTGAGCGTTTTCGGATTGCTACGGTTTGCTTC
	271	SNP1187_35				C/T	0.33042	0.346154	0.0166667	13	36.1	[-2---67-]	chr13	16901408	CTTCTGGGTACATAGCCTCATGGCTTGTGAAGCT[Y]CTTCTCCAACGCGGCTACACCGTCAAAGCCACAGTTCGAGACCCAAG
	272	SNP653_90				G/C	0.321555	0.303887	0.0266667	13	37.6	[-23---7-]	chr13	15949935	CAATGAAAGCAACCTACACAACCTAGACTTGGAAGATTAAAAGAAGAGTGGCARAAGAGAAACCCAAGTTCATAAAGTCCCTTAACAAC[S]CCTACTACAACAAAAATATTAACTAAAATTCAGAAGGAACAACACTTCACCCC
	274	SNP351_85				C/T	0.275685	0.380137	0.00333333	13	36.1	[--345---]	chr13	18211518	CTAGGAACAGCTACTCAAGTCCAAGGTCAGTACATGCCCGTTGTGCAAGAGAAGCCAG[Y]TGTGGAGCTTGTGAAGGTCACAGATGAAATGAAATCTTTCAAAGCATATGGCAAGCTCCGTGT
	275	VVI_7387				A/G	0.431338	0.411972	0.00666667	13	43.3	[--3-5-7-]	chr13	18841046	GAGCCTGCAGTTTACATAGCAGAAAGTGCATTCAGCTCGGGCAGTGCAGGTTCTTCTTCTGATGGATCAGGAAGCGCAGTAACAGTCAGTGCTGGCATAGCTGCT[A/G]TCTCAGTCGCTGCAGCTTCATTAGTACTTTTGCTGGTTGGCAAGAACCCACCCCAGATGCAGACAACAGTAGACTACTCTGGGCCATCCCTTTCTTACTACATCAACAAGTTTAAATCAGCAGAGCTAGT
	277	SNP259_199	x	ss469103873		A/T	0.385768	0.434457	0.08	13	48.7	[12345-7-]	chr13	21618145	ACTCGAGTTGCTTAGATAAACACATTAATC[W]AGTCTTAATTCTAATAATTTTTGCATAGAATCACATGATGATTCATCCAAGTGATTATTCACTCTA
	280	SNP1363_171				A/G	0.214286	0.268293	0.0133333	13	47.2	[---4----]	chr13	22370088	AAGATTAGCTTTTATATGCAAAGAAATTATATCAGCAACAGCC[R]TCAATACCTCACACTTAGGCCrTTCCCTGGAACATTGGATCCACAGCTATGACACCTTGTATGTTTGGGGCACAAATAGGGTCCACTACTGACATTCTGCAGTATCCAGAAATAAACATATAATGAACAATTTTAAGCATGTTATGCAAACCCAGAGATAAGGAATAAAAACCCCACCTTGTGTGGAGGTTGCT
	282	SNP605_120i				-/A	0.132867	0.202797	0.02	unknown	unknown	[--------]	chr14	537124	TCTCTCTACGTATATGCTATTTGTTCGTTTTCGTGTATGTCTTTCCCTTTGTATTCCCCTATTTTGTAAAAGCAGATTTAGAGACATGCTACTTAA[-/A]TCATATGCCCAAACCTCAATGGGTAGGTATTCGGTTTACCCTGTTTCTGTATCACAATAGATTGTAACATCACATAGAAGACAAACATTAGCATTTT
	283	SNP251_159				A/G	0.264463	0.413223	0.566667	unknown	unknown	[--------]	chr14	657493	AAGTCCGGAATTAATCNGTAAACCCTAAATCCACAACCCTAGACC[R]GTTTATAATAAATCTGTATTGGATTTCCAGGGTTCAAAGCCATGGAGGTATACTGGGAAGGAGGAGAACATGGAGAGGG
	286	SNP325_65	x	ss469103874		A/T	0.164931	0.253472	0.01	14	15.2	[---4-6-8]	chr14	5687725	ACACAAACCAACCAAGAAAGATAGAAGAAATGAACTTGCAACATGACAACCACAAACCAAGTGT[W]TTGTTCTCATTTATTCTATTCAAAGCATCATGTACACAAACATCCCCTTCCAAAT
	287	VVI_2319				T/C	0.485866	0.689046	0.01	14	19	[12-45678]	chr14	6134101	TTCAGCTGGTTCTATACCATAAACCTTAATCTCAGGGTTTTTCTCCTTGAGGAAGTGCCCTGCACCGGTAACTGTACCCCCAGTCCCTATCCCTGCAACCAGGATATCAACTTTTCCCCC[T/C]GTGCCTTTCCAAATCTCTGGTCCTGTGGTCTCATAATGAATCTTTGGATTGGCAGGATTTTCAAATTGGTTAAGAATATAACCATTGGGTGTGTTTTGCAGTATCTCCTCAGCTT
	289	SNP217_190				C/T	0.16041	0.259386	0	unknown	unknown	[--------]	chr14	15875787	GCTTTTGATTCATTGTGAACCTCCAACTGTCCCCTTCTTCTATTTCCCACTGTTT[Y]TTCAGTTCATAAATAGCTTTTGATGCTGCGACAGCAATTGCAGGATTGCTATCTTCTGCCAGTCTCTG
	290	VVI_2292				A/G	0.027972	0.0559441	0	14	28.3	[--34----]	chr14	16580234	CAGGACTGCTCGGTAATTTTTCTTCCTCCAGCCTCGTCCAAGTTTCCAACTCCTTCGGACGATTAACGACGCTGTACTCGATGGAGCACCTCCATGGCCTGCTCAGAATTCATGTCCACAG[A/G]GGCGTCAATCTCGCAAAGAGAGACGTTCTTAGCAGCGACCCCTACGTCATTGTTCGAATGGGCAAACAGGTATTTTTTT
	293	VVI_1222				A/G	0.464912	0.424561	0.00333333	14	27.5	[-2-4--7-]	chr14	18872740	TTGCACCAACTCCTTTCTTCAGATTTGCTTTCACCTCTTCAACCAGCATTTCATGGTTAGATTCTTCTGAACTCCCATTCTCAGCCTT[A/G]GGTTTTTCTTCAGGTGGAGGAGAAGCACATTTTGGACTACCATTTGCTTTATTATTTACTGGCTTTATTTTCTTTTCTGGTTCATCAGTAGATAGCATAACCATCTCAGCAGTTGCAGCACTCAATTGCTCCTGGATCCGTTGACGA
	296	SNP1411_565	x	ss469103875		A/T	0.354895	0.395105	0.0166667	14	38.1	[-23-5678]	chr14	23135445	AAATAACCTCTTATAGCATTTCAGTTTTCAAATTTAAGGAACAAAAGAACTGCAGCTGGAATTCTAATTTTTCCACCAATGTCTTTTTGTTGGGAGGCTATGTGGGAAGGGCTGGGGTGGAGTGCTTCCAGTGCTTTTTGTTAGGTTTGGGGGGAGTATAGAACTTTAGCAGTAGTTCAGCTTCATGATCG[W]TGCCACCCCTCCCTGCTAATTCTATTCTCAGAACATCTTATAAAAAGCACAATTC
	299	SNP421_234				A/G	0.144404	0.166065	0.0466667	14	44.9	[-----6--]	chr14	24484404	CTCCCAACTCTCAAAGGCAAGCTCAATGGCATTGCCCTGCGTGTGCCCACCCCAAATGTGTCGGTTGTGGACCTTGTTGTTCAGGTGTCCAAGAAGACCTTTGCAGAGGAGGTGAATGCTGGTTTCAGGGACAGTGCTGAGAAGGAGCTCCAAGGGATTCTCTCTGTGTGTGATGAGCCCCTGGTTTCAGTTGACTTCAGGTGCTCTGATGTGTCCTCGACCGT[R]GACTCATCACTGACCATGGTTATGGGAGATGACATGGTTAAGGTGATAGCTTGGTATGACAATGAATGGGGTTACTCTCAAAGGGTTGTGGATTTGGCTGATATTGTGGC
	300	VVI_3163				A/G	0.0656934	0.10219	0.04	14	47.8	[--34----]	chr14	25221613	GAAACGAGCTTACTGTACACTACCAATTTACAGGATGATTTAAGTTGCAATTTTATAACAAAAAAACTTTTGTGTCTCAGTCTGGGTCATGCCCCGAATGCATAATGTACATAAATTGGTCTTTTTTTGC[A/G]GTGAGGGTATCTTAATCTGTACTCTGTTCCTGTATTAGTAATTTGCAGTAAAATCTTCAATTTATGTTCC
	301	VVI_3947				C/T	0.0350877	0.0631579	0.00333333	unknown	unknown	[--------]	chr14	26713298	AGATGTTCAACCGATATGATTTAAATGGAAGGTTTTTGACCGTCAATAAGGCTG[C/T]TCCAAGAGGGTCACGTCCAGAACGACCTCCGCAAGCATTTGAACCTTCATTCAGAATTTATGTTGGCAACCTGCCATGGCAAGTGGATGATGCTCGTCTGG
	305	SNP897_57				A/T	0.354478	0.425373	0.0166667	14	21	[----5---]	chr14	8587529	GTCGAAGTGGTTGTGGATCCGCCGGTGACGGAGCCGCCGGTGGAGAACCAGACTGG[W]AGAAAATCGAAGGCCAAGAAAGCCAAAGCTCCTAAAGAGCCAAAAGCCAAGAAGCCGGCAGCTAAAAAGCCGAAATCTCCTTCAACTCACCCTCCTTTCCTTGAG
	306	SNP1161_328				C/T	0.0614035	0.0526316	0.02	unknown	unknown	[--------]	chr14	29512628	ACTTTCATCTAATGAGATATCAGTAAGGTCTTCTTTTCCTTGAGCACCGCCTTCTTCAAATAGCCACTTCTCAAGGAATGACAATGGCACTTGGTCGCTGAGATCCGGCTTGCTTTCTTCCTGGAAAAAGCTTGCCTCAGGGGATTTAGATTGGGAAATTTCAGAATTGGAAGAGTCCAAGGAGTCGAATCCAAAGAGCATTTCATATGCTTCAGTTAATTCAATGTCTT[Y]GTTGTTTGCTGCACTTGGGGTCCCTTCACTAGAGGTGGAATCGG
	307	SNP1035_226	x	ss469103876		C/T	0.449123	0.526316	0.02	14	63.4	[----5--8]	chr14	29590769	AAGTGCAGGCAGGATGGAGTTGAGAAGAGCCCTGCAAAGCCCTTTGACAGACAACCTTCAAC[Y]GCACATGGAGACTTGGAGGAACTCAATGGGCTATGTTTTACTATTTCCATGCAGTCATCAGTAGCAGCTCCTGGTGGAT
	309	SNP1507_64				C/T	0.331579	0.445614	0.02	15	8.8	[1-3-567-]	chr15	10851259	AGATGAAGATTATTAATTATTATTTCACAGGAAYAGAAAAATCTAAATTTTGTTTTTTGATTT[Y]ATTTTGCAGAGGGAACACTCCATTTTGTAGCAAAGAGTGCAGACAAGAGCAGATGGAGTTTGATGAAGCCAAAGAGAAGAGCTGGAATATGAGG
	311	SNP1371_290				A/C	0.183099	0.288732	0.0233333	15	9.1	[--3----8]	chr15	11043258	CATGGCGAATTGCTGGCCGACGCAAGTGCGAATCCCCATCCCGAAGTGCATATACGCCTGCGGTATCTTGCAAGCCCCCAGGATTCCATTGGCAAACCTTTCTGGGTTG[M]ACAGGTGGGCGTCCGGCCCCCAGACATCAGGGTTCTGGTGTAGGAATGGAACTGGG
	317	SNP227_191	x	ss469103877		A/C	0.300341	0.320819	0	15	21.3	[--34----]	chr15	15145042	TGTGGGTATTGGAAGTTGTGGGTACTTGGCAGAGAGAAGCTCAGACATCTCATTA[M]GTGTTAGTATGTCTGATGAACAAATATACCTGCCTTTTGCATCTGGGTATTCCAGAAGAAAGATGTGTGCACTGGCTACAT
	319	VVI_3212				A/C	0.133803	0.190141	0.00666667	15	25.3	[1-3-5---]	chr15	15943708	ACTGCTTTCATTCTTGGTAATGGCTGCTAAGGCCAATGACGTAGTGTTGAAGTTTTTGTTGCC[A/C]TTAAAGTAGTTCCTTTCTTTGTCGCTAATGGCAGCGGCAGTGGTAGCAGAGGTCTGTTTATTTCCACTAAAATTGGTCTCTCTTTGATTATTG
	322	VVI_1280				C/T	0.213287	0.286713	0	15	31.9	[1--45---]	chr15	17142416	TCTTCATGTTCTTGATCTCCGAACAGGTGATCGGCTGCGATATCTGCCATATTCAGGGCTCCTGTTACGTTCATATGCTGGACCATTGTACCTATCATAGACTGGGCTC[C/T]GTGCTCGACCATAATCAGGGCTTGGTCGACCCCTGCGATTCACTGGACTAGGCGATCGCCCATAAGGACTTTCCCCACGCCTACTGTAACCTCCTCTCCTAGGGCTGTCATATTTATCACTGTCAT
	323	SNP1311_48				C/T	0.355401	0.466899	0.0133333	15	44.8	[1-34567-]	chr15	19339989	CATGGTGGTTGCGGTTTCAAGTCCCAAAAAGAAAATGCTGGAAGAGA[Y]GGGCTTTGGAAATCTGGAAGTGATGGCATCTGCAAGCAACATGCTTTATCAGATAAAAAAAGAGAGAAAGAGAAGTTTCTG
	324	SNP591_148				A/T	0.340278	0.4375	0.01	unknown	unknown	[--------]	chr15	18496465	GCTCCTTCCCCGCATTGATCAGCTGCTCCATCATCTCCCTCAGTTTCTTGTTTTCTTCTATTAGCTTTTCATCGGGAGTCTTCCCTGTGTCTTGGATCACAACCTGATTGCCGGTGGCC[W]CTTCATCACTCTGTGTTCCAGGAGCCTCTTCTCTGGCAGTTTCGGATCCTTTAGG
	325	VVI_11273				A/G	0.116197	0.225352	0.0233333	15	37	[---4----]	chr15	18135787	GATTGAGTCCTTTGTGGTGGACGTGCCTGAGGGGAACACCAAGGATGACACATGCTACTTTGTTCGGGCCCTCATCAACTGCAACCTCAAATGTCTGGCTGAAGTCTCAGAGAGGATGGCCATGCTGGGCCGAGTTGAACCT[A/G]CCAATGCAGTCTGAGCTGGGTTTAGAGAATGGGCCTGCTGAGGCTTATCATAGAAGATTTGAAGATAGGAGAGTTTCCTCTGTCAGCTCAAGA
	326	SNP555_132	x	ss469103878		A/C	0.37457	0.398625	0	15	34	[12-4567-]	chr15	18031506	CAAAAACAAAAAATTCCCTTGTCTACTACTGCTGATAACTGATACATAAAACTGAAAAATCGGG[M]TATGCTTGCTTTCAGGTTNTACTCCCAGCAGTGGAGGACATGGGGAGCCT
	408	SNP451_287				G/C	0.341727	0.446043	0.0433333	15	0	[-23456--]	chr15	2231255	GGAAGGTGAAGTCGATTCCGAATGCCAAGACAAATGCTAGTAAGGTAGCAAAGGCCRTCATGGTGGTTGCAGGGTGGGCTTCAAATACTGAGTTG[S]CCTCTTTCTGGAACTTCAAATCAATGAGGTCAAGGAGCGCTGGAACAAAGAAAGCAACAAGGGCGAGAATGGCGGTAAGATAAGTG
	329	SNP1335_204				C/T	0.0491228	0.0842105	0.02	16	5.5	[---4----]	chr16	1963628	TCACATAGGTGGAGGAACTACCTGCACCCTGATATCAACAAAGGGGAATTCTCCCAAGAGGAAGATGAGCTCATCAT[Y]TTTCTAAAGGGCGCTGATGTGAGGTAATTAATAATGATATGATATGATATTTGTGTGGTGA
	331	SNP1231_54				A/G	0.13587	0.141304	0.05	16	8.5	[------7-]	chr16	7045292	CAAAGCGATCCTCAACTTCCCTCTCGAAGCCGGAGCACCACCAGAGGCTTCGC[R]GCGGAACCCCAGCGTTCGGAAAAGGCTGAGAGAGACTGAGAAGAACGACAGAGAGACCGTGGAGGTCAAAGTAATAAAGAAGGAAGAGATAGTTGAGTCGCCGGTTTCGGACGTCACGTTGGCTAATACTTCGACGGCAGTCGCTTGTCCTTTAACGCCGTCATCCTGGACGGCCGTTTGGGATGGTGCAGATGGGAATGGTATTTTTAACGTGCCGCCTTTGTCGCCGTTATCACCCCTTGTGATGACATGAGATGAAACGTTATAACGGCGTTCAAGAAAGCGAAAACCATCTGACGGCGCTACAGTCTTGGATGATGCG
	334	SNP1079_58	x	ss469103879		A/G	0.456294	0.423077	0.0166667	16	18.9	[1-34-6-8]	chr16	13454358	TGGAAATGAGACTGCTGGTGCATATAAGGTTGCAGTTGTTAACAGAAAGAGACCCTC[R]ATTCTTGCTCTCTCACGTCAAAAGCTTCCTCAGCTTCCTGGAACATCCATTGCAGGAGTTGAGAAAGGAGGTTACGCCATTTCTGACAATTCTTCAGGCAATAAGCCAGATGTTATTTTGATTGGAACTGGGTCCGAATTGGAGATTGCTGCCAAGGCAGGAGATGAGCTGAGGAAGGAAGGAAAGACTGT
	336	VBFT_298				C/T	0.166096	0.270548	0.00333333	unknown	unknown	[--------]	chr16	16173651	CTCTCTATTAAACTGTCTCTGGTTTTTCTATGATTAGATCATGACAGACCCGGATGCTCCAAGCCCTAGTGATCCATACCTTAAAGAACATCTTCA[Y]TGGTAAGTATCACAAACTGAAGTAACATGTAAATCATCATATGGGGTTCTCAAAATTCTAA
	337	VBFT_361				A/G	0.0530035	0.106007	0.01	16	35.2	[-2------]	chr16	16173589	TGGTAAGTATCACAAACTGAAGTAACATGTAAATCATCATATGGGGTTCTCAAAATTCTAA[R]GATACAACAATTATTTTCCAGGATTGTGGCTGACATTCCCGGTACCACTGATGCTTCCTTTGGTGAGTTTCTGATCTTCAATTCTATTTACCTTTTG
	338	VBFT_469				C/T	0.0367133	0.0734266	0	unknown	unknown	[--------]	chr16	16173480	TTTTCCAGGATTGTGGCTGACATTCCCGGTACCACTGATGCTTCCTTTGGTGAGTTTCTGATCTTCAATTCTATTTACCTTTTGTTTGCGGGCCA[Y]TTTTGCTTAAACCCAGCTTTCTTTCATTCCAAACAGGAAAAGAAATTGTGAGCTACGAGCCCCCAAAGCCGGTAATTGGCATCCACAGATATGCGT
	342	SNP1349_174	x	ss469103880		A/G	0.45993	0.473868	0.0133333	16	50.1	[-2-45--8]	chr16	21202286	ATAAGGTCGCCAACAATGCCGGTTGCGGAGTTGGAGAGGCATCGGGCTAGTGTCAATGCCATTTCTTGGGCTCCCCAGAGTTCCCGTCATATTTGTTCAGGAGGGGATGATTCACAGGCACTCATTTGGGAGTTGCCCACGCTTGCTGGACCCAATGGAATCGATCCAATGTC[R]GTATACTTGGCTTCGTCTGAAATTAACCAGCTGCAGTGGTCTGCAGCTCAGCCAGAGTGGATTGCCATTGCCTTCTCCA
	345	LFY-ET_351				A/G	0.188356	0.136986	0.00333333	17	2	[---4----]	chr17	72659	ATGCCGTGATTTCTTGATCCAGGTTCA[R]AACATTGCCAAAGAGCGCGGTGAGAAGTGCCCTACTAAGGTATTAAGAGATTTTTTTTT
	346	VVI_6987				G/T	0.46831	0.507042	0.00666667	17	4.5	[12-45-7-]	chr17	1091540	ATATCAAGACACCATCGGTCTAAACATATCATTAATCAGCTGTTAAA[G/T]AACTGAACACTCGAAACATGTCTTTGAGGAAAAATAAAAGGAAAAGATAATATTATGATCATCCTGCAGTAGTGCACTCCC
	348	SNP455_141				C/T	0.152482	0.262411	0.03	unknown	unknown	[-23-----]	chr17	2264714	CAGCGAAGGGATCCCATGTGGTGGCGGCTACCAAGAATCCATGCGCCTCAGCAGTGAATCACCGTACATCACTGTTGACGCTG[Y]TTAGGGCTGGATTTGGTCATCATCTCCTTGAACTCGTCAAAGCTAATATTGCCGTC
	354	SNP643_344				A/G	0.0244755	0.048951	0.0166667	unknown	unknown	[--------]	chr17	5528248	TAATGGATTTGTATGGGACTAGCGGCTTGTACACAAAGCTGTAAACTTGGGCAACATTGTTGAGATTTGGATGCTGCAGAAGGGCAATCTTCATTTTGTAGATGAAATTGGTAATGGCAATCTTCACACGCCAATACTCCTTGT[R]CGTAGTTGGCCTTCACATGCCAGTGCACCCGGATTGGACACATATGCTGTGTGCATTTCAGCTTCAGCTCGGCGTCCTCTATAGTTGTGTTCATTTCCACCTTACTCGTAATCTTTGAACCACTT
	355	SNP579_187	x	ss469103881		C/T	0.136207	0.224138	0.00333333	17	38.5	[--3-5---]	chr17	6000914	TATCTGGAACTGTTCCCAGCCGGATTGA[Y]ATAGTGACAGGATGGGGTCGGCGGAGCAGGGTGACAGGAGCTTCTCTGGTGAGGCAGGCAGTGCAAGAA
	356	SNP877_268				A/G	0.130037	0.194139	0	17	46.8	[-------8]	chr17	7125596	GTATATCAAACTGATCTACGAACTCCAATGGAGTAGCTGTCTCGTTCCTGATCCTCTTGATCTTAGGGCTCAACAAGCCCCTATGCCTAAACCCATACAGCTTAAGCACCTGATTGTCTGCAAAATT[R]AAGGCCCTCTCCATGCTGCGCAGACACCTCTCAACAGGGTAATCCCCATAGCTTCCACAAGGCTTGCAACCCACAAAATGGGTCACAAATGGCCACCTCTCATCACCTAATCCTGGATGGTACTTTTCAATCATCTCTTCGTAGCGATCTACCAATCCA
	359	SNP879_308	x	ss469103882		A/G	0.315018	0.43956	0	17	64	[--345---]	chr17	12206201	ACTTCTCCAACAGACAGATTAACCATACCCAATTACTGCACATTACTGCTACTTGATTGAGCCCGTGTCTCCAAGAAGAGTCTTACGGTTGAGTGGATGAGAAAAGGTTCAGCCATTGCACCAGTCCCATAATCTCCGCAAGCCAGCCTTTTAGTGACAGGTGGAATAAGAGAAATTCC[R]AGTTCATCAATTGTCATAAGATGGCGTTCTGTGAAAGGATTGGTCCACATGAAGGTGTTCATAGCTGGCG
	363	SNP1023_227				C/T	0.112132	0.194853	0.00333333	18	6.7	[--3-----]	chr18	1102180	AGGTTTACTACAGAGTTGAAGAAAGTCTAGAAGAAAG[Y]GATGATGATCACAATTCTACTGGTGCCAATGCAACTTTAGTAGCCGA
	364	SNP1045_291				G/T	0.0664336	0.118881	0.0166667	18	13.8	[------7-]	chr18	1779934	ATGGTGGTGTTAGATTCAGTGTTAATGGAAGAGACTACTTCGAATTAGTATTGATAAGCAATGTAGCTGGGGCTGGATCTATTCAATCAGTATCAATCAAAGGCTCCCGGACCAGTTGGATGGCCATGTCCAGGAACTGGGGAGCTAACTGGCAGTCTAATGCCTATCTCAATGGCCAGTCTCTGTCCTTCAAGGTCACCACCACTGATGGAGTGACCCAAGAATTCGACAATGTTGTGCCTTCAGATTGGGGGTTTGGTCAGACCTTCTCTAGCTCAGTACAGTTTTAA[K]CCAAGAAAGCTGCTTTGGGGTTCAGGGTTTCGGGTTTTCATTGGCAGAGGCGTGCTTACTATTT
	366	SNP1003_336	x	ss469103883		A/C	0.478022	0.457875	0	18	16.7	[---45--8]	chr18	3829207	ACCAAGCAAAGTGGTAGTAATCCCCTGAAGCAAAATGGTGATGTTGCTTCTGTTAACAAATTCAAATGTCAAACCCTGGCATTGCAAACTGGGAAGCAAATGTCTC[M]ACTTGATTTCGGAGCTCAACAATATCCTTGTTGTTCTGGAGACACTTGAAAAAATCTCG
	367	SNP1001_250				A/G	0.129151	0.228782	0.00666667	18	17.2	[-2---6-8]	chr18	4140486	CCAGGACGTGACCGTGCTGCTGTGATCCTCACCCGTTACAATGGGATTGTGTCAGACAACCGCTACGCCAATTCAATGGGCTTCTTGAA[R]GATCACCCAATGTCTGAGTGCACCCAACTTCTCCAGCAATACCAGGAATTTGAAGATTAGAGTATGTTTTTTAGTTCTTGTTGTGG
	368	SNP1519_47				C/T	0.229825	0.368421	0.02	18	18.3	[1--456--]	chr18	4439077	TTACCCAGTTTGAGAAAGTTGCTTCCAATTCATTAACTGGTGAGAC[Y]GTGGATGCCTCTGCAAGTAAGATGAACTGGTTCCAATGCCATTCTCTTCACTCACAAACTGCTCTGCATAACTAGAAGTTGAGGGAGACCAAACTGGAACTACACCTCCATCCCTCTCTCTCCTTGTGGTGCTTGAAGATTCTGCTGTGGAATCTTCAGCAGTATTCCGCCCTATCATAATATTAAATTGTGGCAGGTTGTGGTTGTTGCTTCGAA
	369	VVI_221				T/G	0.0699301	0.13986	0	18	21.1	[---4--78]	chr18	4494883	GGTTGGTTCCACTCACGTCTCTTTGTTTTCTGGTTTTTTCTTCTCTTCAAAATTTTCGATTTCCCCCCTTTTCATGGTGGAGCTTTATGACCACTATTTAACATCTTGAAAATGAATTGAGTATCATATTCT[T/G]ACTTCTTGGGCTCCCTCCCAAAATTCATCATCAGTTTGTTTGTCGCTTAAAGAAAGGTTTCTGGCAGACCAGCAATCTCTCATTACTGTTACTCTCAATCTCC
	371	SNP219_172				A/T	0.234155	0.264085	0.0233333	unknown	unknown	[-------8]	chr18	5605673	TTTGTGGCAGCAGTGGCGTCGAACCCAGTGGATGTAATAAAGACGAGGGTGATGAACATGAAGGTTGAGCCCGGAACGGCTCCCCCTTAT[W]CCGGAGCGCTAGATTGCGCAATGAAGACAGTGCGCGCTGAAGGACCCATGGCCCTTTACAAGGGCTTCATTCCTACTATCT
	372	SNP355_154				C/T	0.433447	0.409556	0	18	25.5	[1--4-67-]	chr18	5605860	CCCGCCGCAAAGCTAGCCGTCACGTGGGTTCCCAACCCATCTTTCATCACACCCTTCTCCAATATTGTCTCCTTTATCTGGTCGTACGATGCTAG[Y]TGCGATGCCGTCACGATCATCGCGCGGTTCACCGTCAGTGCCGACCCTCGCCACAGACTGGCGATCCCCTCCTGCTT
	374	VVI_1617	x	ss76878577	rs121436905	A/C	0.480634	0.503521	0.0233333	18	27.9	[1-3456--]	chr18	6487636	CAGAACACGATACTTATAAATGAACACCAGCCACCATTTGTTCATGAGCCACACATAAACATGAACTTAATCATATAGATATTTTGCCTAATTCAGTAGATTGAATATCTCCATACCTTCGTCT[A/C]TAAAAGAATTGCCACCTAAATTTAATTTATGGGCTTTGAATGTTTTATCCCCCTTGAGAAGAAAAAAGAATATAGGAATCACACAACAGGGCTAATAATTGTTGAGTAAAT
	375	SNP453_375				C/T	0.418728	0.469965	0.0333333	18	27.5	[1--45--8]	chr18	6556354	ATATTTTCAAGGGTCTCACTCAGGGTCCGGCTGTCGCTGCCATCACATCTCAGGTGCTGCAT[Y]GGACCATGTAAGAGCTTGTTC
	410	SNP677_509				G/T	0.0561404	0.0982456	0.02	17	30	[--3-----]	chrUn	21173669	AAATCACCAGGCAAACAAATAACTCAACAGTTGCTGAGACATCAAATGATCAAGGAAGCAGCAGAGAGAAAGAAGAAGAGAATGAGGAGGAAGATACTAATGCTCCTCCTCGAAAGAGGTCTAC[K]AGGCGCGAAAATTGATTTAAAAGGAAAAAATTAGGACAAGAGGATATTATTTTCTCACTTTTGGTAAATTTTGGGATAGTAGGCTTTACTGGCTGAACATCT
	377	VVI_196				G/T	0.274648	0.274648	0.00666667	18	32.4	[--34----]	chr18	7891103	GGGTTTGATCTTGCCAAAGGCCTCGAAAGGTCCGATGTAGTGTTTGCCGCCGGTTTGGAGGCAGATGTGGCGGAGATTGGGGGCGTTGGGGATCAACGCTCGGAGAACGTTCC[G/T]CAGCATGGTGCCGTTGGCCTCGCAGTTCTCAATCTCGGTGGCCCGATTGGTCCAGGTGACGTAGAAGACGTGGGTAACGTCGGTGAGAGGCGAGAGCTTGGCGAGGGCATCCTCTGAATCGG
	380	VVI_9920	x	ss76878631	rs121436959	A/G	0.257895	0.326316	0.00333333	18	48.5	[-2-4-6--]	chr18	11138668	CAATAAAGGAACAAGACAAACAATACACTGGACATTTTCAACCATGATGATGATGATGATGACACG[A/G]AGGAGGATCAGTATGGAAACATGTCTACAGAAGCAATGATGGGTTGGTTAAGGTAAAGGTAGTTCATTGGGTTCATGAAGGGA
	381	VVI_1113				A/T	0.178947	0.238596	0.02	unknown	unknown	[---4----]	chr18	11631348	ATGCGCAGCAGCCAAAGCTTTTTGTTGGAATGATCCTCNATTCTCATCTTTGCTGAAGCTCTTGCCCTGTATGGACTTATTGTTGGCATCATCCTATC[A/T]TCTCGAGCTGGTCAATCAAGAGCTGAATAGAGGAAGGCGCCCTGGT
	382	SNP415_209				A/T	0.169521	0.284247	0.00333333	18	50.2	[1--4----]	chr18	11767948	TGGGTATGAGATAGCACCCAAAACCCTCGTGTTTGTGAATGCATGGGCCATTGGAAGAGATCCTGAGTTCTGGGAAAACCCAGAAGAGTTCATGCCTGAGAGATTCTTGGGTTCTTCCATAGACTTCAAAGGAC[W]GGATTACCAGCTCATACCTTTTGGNGGAGGACGACGAGTTTGCCCAGGGTTACT
	383	SNP883_160				G/C	0.46337	0.472527	0	18	50.3	[1-345-7-]	chr18	12455957	ATAGATTATGTATCAAAGCACTGAATTGTGAATCTTGTGATCATKTTAGAGACTTGTTTCAACTTGTCATGCAGTTTAAAGGGTTGG[S]TTGGCTCTTCTTGGGTGTCCCAACAACTAGCTCCCTGCTGTACAAGGACGTGAGATATCTTCTTA
	385	SNP859_294				C/T	0.229008	0.335878	0.0366667	unknown	unknown	[--------]	chr18	19526688	CGTTTCCAGACTACACAAGAGAAGCAGAAGTTCTATGGACGGATGAAAGCATAATTTTGC[Y]TATCTTTGGTGAATTTTGGACCATTGCTGCAAATTGGGTGATT
	387	SNP1391_48				A/G	0.364912	0.449123	0.02	18	63.1	[12345-7-]	chr18	20208442	GCAAATAAGGTTGGAAGTGTGGGGTTCAACTTCAGTTCAAATGCTTC[R]AGTGGAAGTGGAGTTCAAGATATGATGAT
	390	VVI_10777				T/C	0.184982	0.260073	0.0433333	18	73.2	[--34-6--]	chr18_random	4445603	TTCTAAAAGCTTCCTGCAGCTGTTTTTCGATTTGACTTGCAGAAGACTGTATACCTTACGACTCAATTGAACCGATGATTGTGTCTACAGTTGGTGGATTGATATTCATGGAATGGATGAATAAA[T/C]GAGTATTAGAAAAACAATAAACCCCATGTTTACTTGGTCATTCCCTTGGATGAA
	396	SNP817_209				C/T	0.0618557	0.123711	0	19	27.5	[-2------]	chr19	5276274	GTATCAATGTAGAGCAGCACTGTTTAGCAAGGGATATTGTTAACATTATTGCTTGTGAGGGCAAGGAAAGGGTGGAGCGTCATGAGCTCTTCGGAAAGTGGAAATCCAGGTTGACAATGGCGGGTTTCCGGCAATACCCACTGAGCACTTA[Y]GTTAACTCAGTGATAAGGACCTTGCTTAGGTGCTATTCAGAGCATTATACCTTGGTRGAAAGGGATGGGGCAATGCTGTTGGGGTGGAAGGACAGGAACTTGGTATCAGCTTCGGCCTGGTATTGA
	397	SNP253_145				A/C	0.136842	0.189474	0.02	19	34.6	[----5---]	chr19	5983502	TGCTCCAAGCCTAAAGCCTCCGTTTTCGATCCACACAAGTCCTCTTTCCATGGCGTCCCTATCGCCACCCAGGCCCGCCTGAGCCCGGTGAAATCCA[M]GCCGGTGAATCTCGCCGTTACAGCCGCAGCGATGCCCTACGACCTCCGGTCGTTCAAGTTCGAACCCATCAAGGAGTCGATCGTCTCTCGCGAGAT
	398	SNP459_140				A/T	0.227599	0.34767	0.04	19	33.9	[-2------]	chr19	6547837	TGCAATGCACTCGATTTCAATCCGGGCATCCAATGGTAACGCTGCTACCTGGTATGTTGATCGAGCAGGAGCAGGAGCATGGAAGTCTGTGATGACAAAGCATTTAGCCAGCAAGACAGAATCAAA[W]TTTTTAACAATGTCATTAAGCTACTAGAGCAAGTTTTCCTTATGTTTTCCC
	400	SNP819_210	x	ss469103884		A/T	0.446043	0.467626	0.0433333	19	42.1	[12----78]	chr19	7217380	AGACAAATTTGAGAGGTTGAAGCCTAAAATGATACAAACCGTAGATGACATGTTGGGTTATGACATCCCGGAGCTCCTGAAGAGTTTCAGAAATCCATACGATTAAATGGATGCGGGCAGTTC[W]ATGAGATACATATCTTGGATGAAGACCCAAGTGACTGGAGGCATGTACAGA
	403	VVI_1187				A/G	0.458182	0.450909	0.0533333	19	48.7	[-2-4--78]	chr19	9027048	ATCAAAGTGCCTCTTTTTCTACCTTGCATAGGGATGGTACCGACTACTGCCACTATAGCCTCCCCTTCCATACAGCCCACCTGCTCCGCCATAACTAGCTCCAGGACC[A/G]GAGTCATAACCACCACTGTAGCCTGAACCGCCATAATTCCCATAGCCCTCACCCCCTCGGCCATATCCACCTAGACCACTTCCTCCATAACCCCCACTAAACCCGCCACCATAGGGTCCAAACCGAC
	404	VVI_7824				A/G	0.476364	0.494545	0.0366667	19	48.7	[1-34-67-]	chr19	9072787	TGACCAACTGAAATTCGTTAGACCAC[A/G]GTCAAATGCTATTTTCGGTACACTGCTAACCCAGATTTTTTTTCTTTTTCTTTTTTTTT
	405	SNP1127_70	x	ss469103885		G/T	0.338596	0.368421	0.02	19	53.6	[-2-456--]	chr19	17751334	CAAGCCTATTGCGTCTGTCAAAAGTTGTTTGTTTCATCAAGTTTGGCTCCAGACTTGCCTGAATTTGCT[K]TTGGTGATGAAAAACGCCTCATGCAAATTATGTTAAATGTTGTTGGTAATGCTGTGAAATTCTCGAA
	413	SNP463_296				A/G	0.0273038	0.0477816	0	unknown	unknown	[--------]	chr19	15780811	GAGATATCTTGAATGGGAGAGGTTGATATCCAGACAGTTGAATTATA[R]CGCCGAATTTCATAGCCATTTCCAGCCTGAATTAGGTCGTAGGTGGGGCACTCGAT
	33	SNP829_281	x	ss469103886		A/G	0.445423	0.440141	0.0233333	2	0	[-2--5---]	chr2	415342	CTTGCTGCCTGGTCACAGGAGAATATGGATGGACTGCTAACATGGAGAGGATCATGAAAGCTCAGGCCCTGAGAGACAGCAGCATGGGGTCTTACATGTCTAGCAAGAAGACGATGGAGATCAACCCAGACAATCCCATAATGGAGGAGCT[R]AGGAAGAGAGCTGAGGTAGATAAAAAWGACAAGTCAGTGAAGGATTTGGTGCTGTTGCTCTTTGAAACTGCCCTCTTGACTTCTGGGTTCAG
	34	SNP457_192				C/T	0.0505226	0.0940767	0.02	unknown	unknown	[--------]	chr2	1639698	AATAACAACAACAACGATGGTGATAACAATAGTAACGGTACTAAGACCGCTGCTGATAAGCGCTTCAAGACGCTTCCACCATCGGAGTCTCTCCCCAGAAATGAGACCGTTGG[Y]GGATACATCTTTGTCTGCAACAACGATACTATGCAAGAGAATCTCAAGAGACAGCTCTTTGGT
	35	SNP841_308				C/T	0.411765	0.462745	0.06	unknown	unknown	[--------]	chr2	2165614	TCTGGAATTTCCTCCAACGGCTGAATGGCTCTCGCCTTCGCCTTCCTCTTCACCGCCATCTCCACCATCTCGCTCATAGCCACGTGGCCCTCTACCGCCACGCACACCTCCACCTCCGACACAGAAACTCTGGCGGAGCCG[Y]TCTCGAGAGCGCATCTGCACTCCATTTTCCATTCMTCCTTCTCGTCTTTCCTGAAGATTCCTTTTAGAACCTTCTCCTCATTCATGTA
	37	SNP1293_294				A/G	0.426199	0.483395	0.0666667	2	12.6	[1-34-67-]	chr2	2496863	TAATGCATGGTAGCAATTCCTTAGTAGCTTCACGCAGTGCTCATCACTCCAACTGTGAAGTATATTCTGTTTCATTCGAAACACTCAGTCAG[R]TTAGTCAAAAGCATTCCATTATTTGACTTCTATCCACATTTCTCATCCATGTTATGGAA
	39	SNP437_129				C/T	0.197595	0.257732	0.00666667	2	17.8	[----5---]	chr2	3709389	TACTGTAGCNAAATCACAGCCGACATTCAAACCATTGAT[Y]TTGTTCAATCACATCATTACCGACTTCTCTTCCTTCTCTTCCACTTGTCGGCCGCTTCCCTCCTCTACACCCACCT
	40	SNP293_20				A/C	0.0640138	0.121107	0.0133333	unknown	unknown	[--------]	chr2	4425889	TGAACTACCCCATTGAAGA[M]CAAATTGAAGAAAACTGAAAAGAAAAGAAAAGAGCATAACCCTTTACTTTTACTGCATCATCCTATACAATCGAATCGAAT
	42	SNP1487_41				A/G	0.487633	0.402827	0.0266667	2	22.2	[--3-----]	chr2	4874581	AACATTACATTCCAAAACTTCAACTACTTCCA[R]TTCAAATTAGCGAGAAAATCACTACAAAACTCACCAGGTAATGAGGAGATTCTCATCCAATTTGTTCCGTACATTAACTAC
	44	SNP581_114	x	ss469103887		A/G	0.358621	0.565517	0.00333333	2	24.6	[12-4-6--]	chr2	5141894	AACTTGAGATGTAGTGAGAACTAGAGCGGAGAACTATGCGCATTGATAGCC[R]GTTGGGACCTTCTTGCCGCAGTAGTTCAAGAGCAAGCTAAGTGAAACTGGAACATTTAGTTTAATGCCCAAGACATTAGCTTTAATGGCGGTGCAA
	45	VVI_9227	x	ss76878630	rs121436958	T/A	0.143885	0.208633	0.0266667	2	37.4	[1-34---8]	chr2	6474327	AACACAATTTTACATATATCCTCTACATTAAATAGCTTAAAGCATGTGCCCGTGTTGTTTTCCAGGAATATCAACTCTAAAAAAGTTTCCACCCCACTGCAAAGTAATCTCCATTTTGGTGTGATAACCTTGCT[T/A]TAATCTTCACCCCAATTAATGGTGAGGC
	50	SNP1229_219	x	ss469103888		G/C	0.361888	0.297203	0.0166667	2	52.7	[1-------]	chr2	17198115	CCTCTCAGCTCTACCACAAGCCTTAAAAACAGAAGGAAATGTGAAGCAATTGGGCTCCACACTGCAATCTTCAACCATTTCAATGAACACCAGCAAGGCATCACATGGGTCGTTGCTCTCGGACAGAGCTCTTATGAGGGTGTTGTAGGAGAAGCAGTTGGGTCGGTGCATGCTTCGGAAAATCTTGCGGGCGTAGTCGAGATCACGGTGGTCGGAGA[S]GGCGGAGAAGCGGAGGAGTTCGGCAGCGGCGAGTGGGTCTCGAATTTGGGCGGTCTTGATCATCTGGGCATGGAGTTGCTTCAAGTCTTGCATGGTTTTGC
	51	VVI_805_2				A/G	0.0604982	0.120996	0.0333333	2	52.3	[---4----]	chr2	17733130	AAAATAAGCTAAGGCCATCACTGCACTGAAAAAATATGTGCAGGGTGTCTTCT[A/G]TTAGTGTTTATGGAATGACTTATTATTATTATTATTATTATTCCATCAATAAAATCAATATATTCCATCTT
	53	SNP613_315	x	ss469103889		C/T	0.329897	0.487973	0	3	0	[123-5--8]	chr3	1348328	GACACAACTCCACGAACCGCCGAGAACTTCCGCGCCCTCTGCACCGGCGAGAAAGGCGTCGGCCGGAGCGGCAAGCCTCTGCACTTCAAAGGCTCAATCTTCCACAGAGTGATCCCAAGTTTCATGTGCCAGGGCGGCGACTTCACCAGGGGCGACGGCACCGGCGGCGAGTCCATCTACGGTGCCAAGTTCGAGGACGAGAACTTCATCAAGAAGCACACCGGTCCCGGCATACTGTCGATGGCGAACGCCGGTCCTGGAACAAACGGATCGCAGTTCTTCATATGTACGGATAAGACGGAGTGGCTGGA[Y]GGGAAGCACGTGGTGTTCGGCCAGGTGGTAGAGGGGATGGATGTGGTGAAGGCCGTTGAGAAGGTAGGCTCAGGC
	56	SNP553_98				A/G	0.373288	0.40411	0.00333333	3	18.1	[-2---6--]	chr3	5489460	CTTCCCACTGAGGCTACGAGCCCAGGGTTGCAGTATTGGGGTGGGCGTAAACCGAGTGACAAGTGGCGTCCTCTCAATGACTTTCATCTCACTGTAC[R]AAGCCATCACCATTGGAGGGGCATTTTTCCTATACTCCGGCNTCGCTTTGGTCGGTTGGATTTTCTTCTATACATGGCTACCGGAAACAC
	57	SNP497_281				A/C	0.0648464	0.116041	0	3	19.2	[---4-678]	chr3	5114706	AGTTTTGACTTTATATTCGTTCAGAAATGTATGTTTTTGTAGTTTATA[M]GTGATGCTGTTTGTTTATAGAAAGGGGTGCCTCAAGGAATCATAC
	60	SNP425_205	x	ss469103890		A/C	0.0633562	0.0924658	0.00333333	3	29.9	[---4----]	chr3	3676120	CTTCTCATACAAAATTGGCTACTTTGTAATGAACTTCTTGGGATCAAAGGTGAGGAATCAAGATCAAATTTAGCCAATTTCTATCTTTTGCCGTT[M]ATAACTCTTTCCTTCCTGCCTTGTAGATCGCTTGCGTGCTTAATTACAGGATTGTCTGCAACACCACTTTCACAATCTCAAATGTTCTTGGCCCAGG
	63	SNP1493_58				G/C	0.142857	0.235714	0.0366667	3	31.1	[---4--7-]	chr3	8186213	AGATAGTGTTTCAGCGGATTGATCTCACTACATTATTAAAACAGTCATTTTTCTCC[S]CTTGATTACAGAAAGATCTGTAACCCT
	64	SNP867_170				G/C	0.197417	0.328413	0.00666667	3	31.6	[------7-]	chr3	8253301	GGTATTAGAGTACTGAACATTTTTTCATCCCTTTTTTTGTTTTATGGTCGGATCAGGGAACTGTAAAATATTGGTCGAGGTGCAACAAGAGCTTGTC[S]TACACAAAAGATGTTCAGAGTGTRATCGATGTTCACCGTTATCTCAGTAAAAAGCAGCTGGAAGTTCTTGTAGAAGTGTAAGCACCACTTCAACTCCCAATTAAAACAAGAAGT
	65	SNP1563_280				C/T	0.244718	0.355634	0.0233333	3	32.5	[------7-]	chr3	8414119	TATGATGGCCAAGTGTGACCCCCGTCATGGCAAGTACATGGCCTGCTGCCTGATGTA[Y]CGAGGTGATGTTGTTCCTAAGGATGTGAATGCAGCTGT
	68	SNP1219_191				A/G	0.142857	0.271429	0.0366667	3	46.3	[-------8]	chr3	18008999	CACAATGTTTCAAGGCTTCGTCTAATGCCTCAATTGCAATATCAAAGGTTTCTTGAGATAAAGACCCTTCTTCACTCAATTTAAT[R]GCCCGTTTACATAGATCATTGAAACGTTGCACCC
	69	SNP1513_153	x	ss469103891		C/T	0.423345	0.442509	0.0133333	4	0	[1-34---8]	chr4	680574	TGCAAATCCGACACCCGGTCTATCAAAGgGAAATCTGGGGAYGTTACAAACTTCATGAAGTCTAGGAGCTTTGATCCTGAAACCGA[Y]TTTTTTGCTTCAAGAGATAGCTGCACGCCCTCGTGAATGAAATCTGCAGTTGC
	71	SNP255_265				A/G	0.366894	0.481229	0.00333333	4	4.1	[12--567-]	chr4	1554984	CAAGGTTGTTTGATCTTACAACAACACAGAAGAAATGGATGAGAAGGCTCTGTGGGAATAGATCAAAGAGCTCCAGCAGTGTCA[R]TTAGGTCTATTTAGTTGATTTCCACTGCTTGCTTTTTC
	72	SNP1409_48				A/G	0.142857	0.229965	0.0133333	4	7.8	[----56-8]	chr4	1856385	ATCTCGATCAAGTCTTTGCTCACTCTCAGCCCCTTGAACCTCTCTGA[R]TCTTCTTCCTGGTAAACACACCTGAAGCTTCTGTCATCAGCACCTTTATGCGTGCGAACAATGTGTTCGAGCCGGTACTTTGCATGCCGGTAGTCACTCCGGCGGTTGGAGAGAAGCAGAGCAGAGCAGCCCATGCGGAAGAAACAGTTGGGTATGATCATGGACCGCTCTTTTCCCGGATACCAATTGTATCCCACCATCTCTGTGCTCACCACTACGGCGTAGTTGTTTGGATTCGATTCGAGCATGTCGCGaGcCAGATCTAAGGCTATCACTCCCGCACTACACCCCATTCCGCCCAAAT
	74	SNP655_93				C/T	0.175258	0.268041	0	4	17.8	[---4----]	chr4	4515891	TCGTCAAGAACAGGTCCACAGAGGGAGGCATAGTCATCACTCCTCATGGTATAGAATGTGCTCAGGAACATGATTCGGGTTCGGTTGGATAC[Y]GCTACAAAACGGAGAACAGCCCGCTTGAAGCCTCCTTTGCCCTTTGATTCATATGGCACCTTGATGGTGTCCCTGCCGGCGAAGGCCTCCACCACCATGGA
	76	SNP191_100	x	ss469103892		C/T	0.189236	0.225694	0.0166667	4	24	[---4----]	chr4	6409234	CCTATANATTATCCCAAAGGGAAAATAAAAACTTTC[Y]AGCCAAACCAAGATGCTTTGTCCTGTGAGAACA
	77	VVI_6668				C/G	0.0681818	0.129371	0	4	29.3	[--34---8]	chr4	6768962	GGTTCTTGGGAAGCTGGTTTTGGCCGGGGGTTTAGACTTCAAGGTGGTGAAGGAGGTCCTGGAGAAGGTGGAAGATGACAGGTTCCAGGCAGCCATCTTTGATGCTGTCATGAGCGGCATTAGCTCAGACCCTTTGGGG[C/G]AAGGATTGATGGAAAAACATAGACTTGATATCCAGGACTGCAAGAGTTTGCTTGGTTGATTCCAGGCTGTGTGTCTTAGTCATC
	78	SNP715_260				C/T	0.056701	0.113402	0	4	26.8	[---4----]	chr4	7521038	CGCTTCGAAACAGCGGCAACCGGCCCCGTTGCGTTTTCCGGTGACGGCGACGCCTCTACGAACGTCGCCGAGGACATTTCCATCTGGCAGACCCTAACGGCGCCCAACAACTTCTCCGGTAACTCTTCCTCTGCCTGGGCCTCCACCAGAAACCCCATGTCAATGTTCACCGCTGTCACGTATCCCAAAGCCAGACGCAAGATCGCGTTGGCTATCGCCGAGCTGCCGATGTCGACGT[Y]GATTTCGAGGTAGTTGGAACCTCTGTGGTAACTACAGGTCAAGGCTTTGCCAAGCAAACAAGCGGCATAGT
	81	SNP281_64				A/T	0.337931	0.386207	0.00333333	4	49.9	[--3--6--]	chr4	17662171	CCTCCCATTTCACTCAGCTCCAGTCTTTCCCACTCTGAAGATTTGAGAACTGCAGTCCCTACA[W]GAAGCTTGCCTCAAAATCTTGCACTTCAGCCATAGAATCCAATAGGTATAGATTCC
	83	SNP891_109				A/G	0.128205	0.197802	0	4	51.8	[-234----]	chr4	18619854	CCAGTAGACGAGCTGAATGGYTGGCTAGAAACAGGAGCAAACGTATTGGRAACTGAGCAGATGC[R]GTTCTTATACGAAATTGGAGTGTGCAAAACTTTGCAAAATGTTAGTTACGACAGGTTTTGGGAGGTGGGTTCTCTTTGTGATGAATGATGTTCGTCCAGGGGAGCAGCTGCATAAGATTGATAGAGTATGTAATTTTT
	85	SNP135_316				G/T	0.242321	0.293515	0	4	53.5	[-2--56--]	chr4	19380949	GTTTGTTTGCGACACATTGCCCTTTGGAGGTGTGGGACAGAGCGGGTTTGGGAGGTATCATGGGAAATACTCATTTGACAC[K]TTCAGCCATGAAAAGGCAGTTCTGCGGAGAAGTTTTTTCCTTGAACTTGAGCCCAGGTTTCCTCCATGGAATGATTTCAAGCTAAAATTCATCAGATTGG
	86	SNP551_351				C/T	0.133803	0.232394	0.0233333	unknown	unknown	[--------]	chr4	19605325	TCCTTGTCTAAATTATTCTCAAATCCATATATATAAATACGATATGGTTATGC[Y]ATAAGAATTAAGATGTGAATTTAACAATCCACATACNGTGATGGGAGACGTAC
	87	SNP811_42				A/T	0.264706	0.432526	0.00666667	4	58.2	[1-3----8]	chr4	19931134	GCTTGGACTCTAACTTGGCCTTCTCCACGTCTTGCAACTGC[W]GCTCCTTGGCCAACTTCTTGAGCCTAGCAAGCTCCAGATCTTTGCTCATCTTCCTCCTGTACATCTCTGCAAAGGTGATGGG
	88	SNP1559_291				G/C	0.373684	0.459649	0.02	4	61	[1-3-567-]	chr4	20091919	ACGACGTCAGTCTCGTAGATGGCTACAATCTGCCAATGATGGTCGAAGGCAG[S]AGCAAATCGGGTGCTTGCAMGTCCACCGGGTGCGTCACC
	90	VVI_10516				A/C	0.101754	0.182456	0.02	4	65	[-2-45---]	chr4	21396401	GAGATTGCTCAGGACTTCAAGACGGATCTGAGGTTCCAGAGCAGCGCTGTGGCGGCTCTGCAGGAGGCCGCAGAGGCCTACTTGGTGGGGCTCTTCGAGGACACCAACTTGTGTGCGATTCACGCCAAAAGAGTCACTATTATGCC[A/C]AAAGATATTCAGCTGGCCAGGAGGATTAGAGGCGAGAGGGCTTGATGTGGTTCTTTGTGATATCTTCGGCCCTTGCTTAGTGCGACGTA
	92	SNP1399_81	x	ss469103893		A/G	0.0505226	0.087108	0.0133333	4	66.5	[---4----]	chr4	21849155	GGAGAAGGAGAGTGGAAATGAGATTCTATGAATTACAAGTACAAAGTGTTCyACTGGTAATAGATAGAATTAAACACATC[R]ACTTAATACAGCTGCTTCCACCTAGGAAGTGGGCATCTATTGCTTCCAAGA
	93	VVI_2543				A/T	0.0915493	0.169014	0.00666667	4	68.1	[-234----]	chr4	22946601	TGTATGCTCTGGCAAAGTTTGCTCCGCTTGTAGCCAACCTTTTCTTGTCGTTCAACTCCTTGTTCGCTTTGCTCTTTTCCAGGTAGTCGTCAATGACCCCAGCATTGGCAGAAGAGG[A/T]GGCAGCAGCAGTGGTGAAAAGGGTGGCAGCCAAGTACACAAGGGCTGCTCTTCTCCCCTCTCCAGCACCCCATTTTTTGGAATCAGAAACTCTGGCCTGTTGGGCCCTGATCGCAGGC
	94	SNP1027_69	x	ss469103934		C/T	0.419118	0.463235	0.00333333	5	3.3	[123-5678]	chr5	1785979	AGGCACCAAACCACAACTTCCCACTAACTGCATCTTCATTTCGGACATGGAAAGCTTGAGTTTCTTCG[Y]TGGAGTAATAGGTGAGGGACCGTTGTAGATCTGTACACAGCAATGCATTCATGCAAAGAAATGGATAGGGAACTGATCATAGGGTTTTCCTTGTTGCAGGTAACATCATCTCAGTGCTGGTGTTTCTAGCTCCCATGTAAGTTCTTTCATGCTTTGACACAGCTTGATTCTTCTCGTTCTGTACTAAACATTAAACATCAGTTGATGATCAACTCCTATCTTATGATGAAATTGCAGTGGAACGTTTTGGCGAATAGTAAAGCACCGATCGACCCAGGACTTTGAGAGCCTTCCCTACGTTTGCACTTTGTTGAACTCATCCTTGTGG…
	96	SNP1053_81				A/G	0.163158	0.270175	0.02	5	14.4	[1---5---]	chr5	2541834	CCTATGGTACTGGAAAGATCCCCGACAGGGAGATACTC[R]AGATTGTGAAGGAGAACTTTGATTTCAGGCCCGGGATGATTTCCATCAACCTTGACCTCAAGAGGGGTGGCAATGGCAGGTTCTTGAAGACTGCTGCTTATGGGCACTTTGGCAGAGATGACCCTGATTTCACATGGGAGGTGGTAAAGCCCCTCAAGT
	97	SNP1431_584				A/T	0.125436	0.174216	0.0133333	5	0	[-----6--]	chr5	2875570	GACTTCAGCTCGATCAAAATACCAGTCCCCCACAGATTGGGCGATGCCCTGCATATTGATAATTAAACATATCAGAAGGGAGCGAACCAAGATCGAAAAACCAGAACACACAGCAGACTACATGTGTTTGTTTCTTGGAGCAGATGGGACTGTGAATTTGTAAAGTTGGTAATAAGAGGGGGCACTACCAAACTCCATTACACAATGTTTGGTCATGGTGTCTATGACAACAAATGATTCCGAATTATGTTTTCTTGATGTATGATATGACTAAACTAAATAATGTAAGGTTGGTCGTGCCTTGTTTCCGATACGAGGAGAATTATGAGCAAACCAAGTGTCCTGTCTCTCTGTCTGACAATGAGCAAAACATGAGTTTATGAATAGCCCATTTCTTTT…
	98	SNP1071_151				C/T	0.417544	0.442105	0.02	5	17.5	[1-34----]	chr5	3991490	GGCCCTGACATCATCGGAGCTCGATCTCTTAGAAATGGACCCCTCCGACTGACT[Y]CCCCGCCTCTTCTGGTCCGACCTCTCAGCCCGAACCACCGGTCTCC
	100	SNP625_278				A/C	0.0738832	0.106529	0	5	21.6	[--34----]	chr5	4943122	TTCCACTTGGGCCTTGCGGAGCAAGCCTCCGGTGCTGCCGCCGAAGATGGGAGAAGGGGTGTTGGGATCCAATTCAGGCGGGGTGAAGCCAACAGGGGCTTCTTTTGTCGGTGCTTCCTCCGCCATGG[M]CCTTATAGTGGTCCTGGGYGCRACGGAGGATTTGGGTAGTTTTGGGGTGGTGAAGGAGAGTGAAGACGATGA
	101	VVI_5316				A/C	0.222028	0.269231	0	5	23.4	[--3-----]	chr5	5357725	CATAGACAGGAAAAGAAGAGAAAAATCAACACAATCATATGATGAGAGAAATTGCGAGAGAATTAAGGAGAAGTCTGCATTGAAATAA[A/C]ATCATCCTCTGTACAAAGGCAACAATCAAAGACTGTTGATATTATTGCTGGTTGGATCCAAGGAAAATCCTCCTTTCTGTTGATCTCTAACTAGTAAAGGGGGAAAGATGAGTTGTCTCCTACTTGTGATGTGCTAGCTGATCTCGT
	103	SNP855_103				C/T	0.428571	0.406015	0.0233333	5	26.1	[1-34-6-8]	chr5	5771732	CCTACCATGGCAAGCCTGCCGTTGATCCTCTCCGGTGCCGGCCCACTAAA[Y]GCGAACACATCCCCAAATTTGGTGCTCACCTGCCACAAAATTCAAAAACATATATATATTCTCAGGTTATA
	104	SNP1471_179	x	ss469103895		C/T	0.148084	0.254355	0.0133333	5	26	[-2-4-678]	chr5	5773320	GATCTTGCTTCCGTCCCTAAACACAGCATACCCCATTTCCCCCAATTCAGACGAATCAACAGAGAAGTAATCACCGCAGCGACACTGGTAAAAGAGCTCTAATACTTTGCCATCATCTTCAATTGTCATATCCTCTAAGCTGAGATCTTCAGCTGTGGCTGTATCCTGTCTTGAAGCT[Y]GCAGCCCACTATCATAAACAGCTCGTGACCTTGGATCACTGAGGGTTTCCCAAGCCTTCTGTATTTTCAG
	105	VVI_10113	x	ss76878632	rs121436960	A/G	0.377622	0.356643	0	5	25	[-2-4---8]	chr5	6744629	CCATATTCCCACTCACCAGTCC[A/G]CTCATATTCGGCGAGATTGACTCATTTGTCTCTCTCATTTGTTTGGATTCATCTTTGAATTTGAAAGAAGCATTGCCATTCTGGATGTTGATCTGATCCTTACTGTTAGTAGTACGAATGGNTGGAAGTGTCT
	108	SNP1235_35				C/T	0.0979021	0.160839	0.0166667	5	26.6	[--3-----]	chr5	7144312	GTCTCCAAAGTCCAAACTGCTTAACCACTTGTAT[Y]AGAGATCTGCATGGAGTTCCTATAGTTTCAGTCATGTTGTCTTTTTAATGAAGATGTTGTTGAGTTGTTTGGATTACCAGGGAATAGATCTTAAAACTATCTATGACATTATAACAAAGCCTTAAAACACAAAGGAAGAATGAAGGAGCTAATTTGTATACCATTTTCTTTTACTGTGAATGTTGTTTGTGTAACATCTCTATGCC
	109	SNP567_341				C/T	0.225862	0.410345	0.00333333	5	42.6	[1-------]	chr5	9208050	AAGCTGATTGAAGGTCTTCTTTCCAATTATATTACGCGTGACGACAACAATTGGAGCAAAAAGACCCTTTCCTTCGTT[Y]ACATTCTTCATCATGGGCCTGAGTCTCACCGGCTTTCCCACTGGAACATTGGTCCGGACCGACCTGGCTAGCGCCGCATAGTCTTCGCCCGCCATGGAAGTTCCCCAGCTTCC
	110	VVI_11572				C/T	0.287719	0.378947	0.02	5	42.8	[---4----]	chr5	18257367	AGTTCCTTTCCTTCCAAGATGTATCCATCAGCTCTGCCACATTGACCTGGTCGGGAAGAGATGCTAGCCAACAATCTACCACTGCCAAACTGCTCTTCAATGTGAGGATCAAGT[C/T]TATGATCTTGTTGGCGCTTCTCAAGCTTGCGGAGAACATGGTTACTCTTCTTTGTTTCCTCTGTGGCACCACCTTCTCCCTCCTCTGTAGTTTCCTTCTTAGCAGTAGTCTTCTTCTTCCT
	112	VVI_10383				C/T	0.33452	0.462633	0.0333333	5	61.2	[1-345678]	chr5	22523617	GTCGGTGGAACAATGGTTGGGGGTTGGGAACAGCCCTGAAATGAAGGCTGCACACCTGACATCGAATTTGTTTCTTGATTTGGTTGAAGGGTTCATTGAGTTGTTGGAGTATGCCTA[C/T]AAGCAGCCTTTGACCCTCATACCTGTTCTTCTTGAAGGCTATTTCATATACCGAAGCAGTTACAAGAAGGCTGGTGGAGTGAGGAGAGCTATGAGGGGTAAAGGGAAAGCTGCCATGA
	114	SNP945_88	x	ss469103896		A/G	0.435185	0.448148	0.01	6	0	[-2-456-8]	chr6	327200	GGTTGCCTCGGATTTGATTAAGGAATCAACACCAGCTGTCCAGGCYAATGGGGATCGGAAGGTTTTTGAAAATGGATCAGTTGCCAA[R]TCTGGAGATGCTCCAAAGGCTTTTAAACCGAGTATAGTGTCTGAAAAGAGGATTGTTGCCAACGGGGTTGCAAATGGGGTGGCAAATGGTTGCTAGCTTTACCTGGCCACAAAAGGGCGGTCCATGGTCTTCTATAGTTTCTTGCAAGAAGTTGTATCAGAAGTTTTGCTGGTTAGATTAGAGGGCATAGGCGACTGCTAGCAAATTCTCCTTCAGACTGGCCGCCAGAATTGGATCTGTCTTGCTGCTTCCAAGGATCAATAAAAC
	115	SNP1345_60				A/C	0.164311	0.215548	0.0266667	6	4.8	[-2-----8]	chr6	745427	CCAACAAGGAAGCTGGGAACTTCAAGAGTGACAATCAGTATCAGATTGGGGCAGCTGG[M]AATGATGGCAGTGCCAATATCCAGAATTCGGATGGTTCCGGGACCGGATTGAGGAGCAGCAACAACGAAGAAGACGATGACCTTAACTGTGGCACCGATGATGTCTTCTCTTCATTTTTGAACTCATTGATCAATGAGGATGTGTTTCCTGGACAGCACC
	117	SNP709_258				C/T	0.264605	0.412371	0	6	14.7	[--34---8]	chr6	4035786	TCCTGCCAGGAACTGTGGCCTGTTTCTGCGCGCTGATGTCGTGAATCCGAAGAACTCAAAAGGGCCTGTTCTTGATGCTATTTGACAGAATGGGAAGTATCTGGGCACCCAGAAGACGTCG[Y]CTTCACGCACTTTGGCGTCCATCGCTGATGTCCCGTTCGGGAATACGACCTTTACCGTGCCTGATCCTTTCAACACGATCCCGATTTCTGTCGCTGTTGGATTCAGATGTGGAGCCATCATTGATCCCTTCAAAAAGTTATAACAAGAT
	118	SNP1213_99				G/T	0.094306	0.124555	0.0333333	6	16.1	[---4----]	chr6	4629267	TAAATTCCGTCAGAAAAGGAAAGAGAGATGCTTTGAAAAGAAGGTAACAAGCTTTAGCTATGCATGTTTTTTCTAGTAGTGTGCATGTCTTTTGCTAG[K]ACCATGCATGGTTCTTCAGGGGGCAAGAACATAGCGCAATT
	119	SNP1251_94				A/T	0.103147	0.136364	0.0166667	unknown	unknown	[--------]	chr6	5103205	TCAATAAGAGCTATCATAGGAAATATTACATATTAACAAATTTTTAATAAATGATAGACCTATCAGCTARCCAGTTAAAGACGCCATTCCGTG[W]TCATAAGATGAAATAAACTGATCACTCATTGGGAGAAACATCTTACTTTCTTCTTCATCCATCCTCCACAGTGAGTCTGGACAATAGTCCCACACCGGAGAGGCCATTGGATTTGGAGGACAAGCAAAGTCACATCCTTCTTCCTTATAGCCATCA
	120	SNP915_88				A/C	0.262082	0.234201	0.0133333	6	11.1	[---4----]	chr6	5419824	CACCTGGATCAACACACCAGGTTGATTATCAGAGTAGGTGGAGAACACCTGCTCCTTCTTGGTGGGTATGGTGGTGTTTCTCGGAAT[M]AGTACAGTCATGACACCTCCGGCGGTYTCCAAACCAAGAGAAAGAGGGGTGACATCCAGCAACAGAAGGTCCTGAACCTTCTCATTCCCTTCACCACTCAAAATGGCGGCCTGAACTGCAGCACCATATGCAACTGCCTCGTCAGGGTTGATGCTCTTGCACAGCTCTTTCCCATTGAAGAAGTCCTGCAACAGTTGCTGGACTTTGGGAATCCTAGTAGACCCACCAACCAGAACCACATCATGGACACCGCTCTTGTCCATCTTAGCATCCCTCAAACACTTCTCCACGGGCTCCATGCATTTTCTG…
	121	VVI_2021				C/T	0.380282	0.401408	0.0233333	6	19.3	[1-34----]	chr6	5724814	ATGGAGCAAACTGCAAAGAATTGACAACACAACTAGATGTGGATGGTTTTTTGGTTGGTGGAGCTTCCTTAAAGCCGGAGTTCATCGACATCATCAAGTCTGCCACTGTAAAGAAGAGTGCTTAAAGTCTGGACGGTCCCTCTACTGTCCTT[C/T]AAAAATGCTGGCTGAGCAACTTAAGCTGTAATTTTGTAGTCTTGGTGTCCTGGAACTAGAGGTTAGCTGGACGTCTCCCAGTA
	124	SNP1393_62				G/T	0.102787	0.1777	0.0133333	6	20.7	[---45--8]	chr6	5944836	CGGAGCTGCTAGTAGATAGAGAGGACGTCAAACCATTGTAATGTGAATGGCAAGGGCCTGA[K]TAAGTTTATGCTCTTTTGTTCTGACTCTTTGGTGGTCTCAGAACATTCCAGTCCAGCTTCTCGTGCTTTGATTGCTTGTGAGAACCTCTACTGTTGTTTGGGGATGATTTCCGAGCACCTTGGTCATCCTTGGGTGATTTGCTTGGACGTTGAGACTCAGACACTTCTTCAGGCTGTTTCCGTTTAAGGTCTCCATTTGAATTGCAGTTGGGTTTATCCACATTCATGCTCTCTTCTCCATC
	125	SNP873_244	x	ss469103897		C/T	0.483516	0.40293	0	6	14	[--3-5-7-]	chr6	4258638	AAGAAGCTCTCTTGAAGCTGGGGTATGTGATGGAGGAGGCAGATAAGAGTAGCAGGAGGGCAGCTCGGGTGGCTGAACAGCTAGAGGCAACACAGGTGGCAAATTCTGAAATGGAAGCAGAGCTGAGGAAGCTCAAGGTGCAATCGGACCAGTGGAGGAAGGCYGCAGAGGCTGCTGCAGCTATGCTTTCAGCAGGCAGCAATGGAAAGTTGAC[Y]GAGAAAACAGGATCTCTGGACAGTAACTATAATCACATTACTGGGAAGATCACTTCACCTTACTCAGAAGACTTGGACGATGAATCACCCAAGAAGAAAAAC
	129	SNP1473_95				C/T	0.0905923	0.181185	0.0133333	unknown	unknown	[--------]	chr6	15514458	CTCCAACGATTTGTGTTTGTTCTATACAAATTCAAAGATTTGGAGATATGGGTCTTTGTATCTAGACTCATCTTCAAACTTTTCTTGGAATTTC[Y]ATGTGTCAGAATACTGCATATTAGATCTGAAACCCCCACCATCTTGAT
	130	SNP561_120				A/G	0.0323129	0.0578231	0	unknown	unknown	[--------]	chr6	15607484	TAAGATGAGGCATTTAGAGACTCTATGGGATCTCGTTCATTTCTAGTCCTCCTTTTGGGCCTCATGTACCAC[R]GTATTGAAGGGCATTCATCTCAATGTTGTCCAAATCAACTGATNTTTGGTGTGTAGATCAAAAAGGTTTGGTTAGCAAAGAGAAGAACATTGATTAGG
	132	SNP559_110				A/G	0.249147	0.375427	0	6	34.5	[--34----]	chr6	16408820	TTCCTCTCCGTTGAATCGGAAATGGATGAACCGAAAAACAATTCTTTCAATCCTTCGCCTGCCTCTCCTCGAAGGGTATCAAATTGGTCGGGCATGG[R]CCTTAAAAGAGATTTAACCATACCTCATGTGGTCCAATTAACTTCATTTCTAAAGAAGCAAAAGGATAATTCACAAGGACATGGAACCAAGTTTAG
	133	SNP895_382	x	ss469103898		A/T	0.47963	0.47037	0.01	6	56.7	[1------8]	chr6	17593092	CAAAGTCCATATTTCAACAGATTGAATTGTTGGACAAGCTAATTTAAGTTCAGTTTAATGCTGCTAGCTAGAGCATGCCCTTCCTAAAATGCCTGATAGGAACAAAGATTTTACAATTGTTACCTTCTGCACAATGTCAGCACCAAGACGTTCATCTGCATCTTCGAGCTTGTCCTTAATTGCAGGGACA[W]AAGTTGACAGGTGAACGAATGCAGCACCACCACCAGGC
	135	SNP1043_378				G/C	0.0961538	0.157343	0.0166667	6	50.1	[-----6--]	chr6	18028673	TCCACTTCCCTTCATATACACGTTGGTCTGCAGGGTATAAGGCTTATCCAGTGTTGTTCCCAGGAACTCGATATCGATTTCATCGTGGTTCCCAGGGTAGTCTTCGTTGTTTGAAAGCTGTCATTGCCCAGATAATGAATTATTAGAATATCAGTTCTTAATTTGAGTGATACAGCCCACAATTGATATTC[S]TAGAAATATAGAATTCTCATTCTTACATAGAAAGATGTGATCACTCCTGCAGTATAGCCAGGTTGGAGCTTGATGGCAGCACTGAAGTAACCTGAACGATAGGGCTTAAGCGACTTAAACCCACTTCCTGTTTTCAGAAACAAAGAACGTTGCAGTATTTGCTTAGAAATGAAAAAATAAA
	137	SNP1033_76				G/T	0.181185	0.292683	0.0133333	6	69.1	[1-----78]	chr6	20812642	TTGTGCTGCTGTACATTATAATTGCCGCTTGTTGTGGAGGCATCAC[K]CTTCCTTCCTGCAGATCTTAACTTGCGGATTT
	139	SNP691_139				A/G	0.182456	0.280702	0.02	7	2.8	[-2------]	chr7	1127002	ATTAGGTTCAAGTATCAGTGCCCTCAGCACCTTTCACAGCAAAAGGATCATGAGTGGGACCAACATCCTGCCCAATGTGGCGTTGCACCA[R]TCGCTGCAAATCAGCCATAACCTTATGCTCACGTTTTGCCTTCTCTTCGTAGTTAAACAT
	141	SNP1347_100	x	ss469103899		A/G	0.437943	0.450355	0.03	7	0	[---45--8]	chr7	1388822	TCGTCCGGATGCATTGCGCC[R]TACTCCAGCCAATCAGCSTTTGCCAAGTGGACTACCCGCTGCGACCATCACCACCACCCCATGGCTGTGGAGGGCACCTCCCAGTGGCTGCTCAAATACATCCTCTTTAGCGTTCCCTTCCTCCA
	143	SNP871_167				C/T	0.0531136	0.0842491	0	unknown	unknown	[--------]	chr7	1769654	GAGCATCTTCATCTTGCAATTGTGGAAGCACAAGAATCCTCTTTGCTTGACCAGCTTTCTTTAAT[Y]CCGCAAGCTTGGAATGGCCGTTCAATCTGCAGCCCTCCAGCAACTTCTTTGTCCAATTGTGAACAGTAACTCCTAAATGTCTCAACCGTAACTTGAAGTCTGAAATCTAGACTAAACAAGAACTTCATCTCCAGTCTGTTCAGCTCTGCTGTGCTTACTCCCCCCACTTTGGCATAGTAAGCATTGTTGA
	144	VVI_2623				G/T	0.366197	0.366197	0.0233333	7	13.5	[1-345-7-]	chr7	2278665	GACTGTTATGCTAAGTAAGATTATGTATGGAGACTTGACCAAATATGGCATAA[G/T]CAGGCATGAAGAGGGTCCCTTTACTGTGAAAGCCAAGTACGGAAAGTATCCAATTATTGATCTCGGAACCTACAAGAAGATTAAGTCCGGCGAGATTCAGGTTTTGCCAGCACTGACAAGC
	145	SNP1549_375				C/T	0.105263	0.161404	0.02	unknown	unknown	[--------]	chr7	3201853	CTGCTAACCAGCACCAGCGAGGTCTACGGCGA[Y]CCCCTCCAACACCCCCAGGTGGAGACCTACTGGGGCAACGTCAACCCCATCGGTAGATTCTCTCTTCTCTCCTCACTTCTCACTTTCGCCGG
	146	VVI_13076				T/A	0.171329	0.328671	0.0166667	7	22.1	[1-34----]	chr7	3856013	TCCTCAGGACAATCATTCTCAAGGTGGGACATTTGAATTGAATAGTATTTGCTTTGGATCTGTGTGAAAGCGGGTGCTTAATCGTCACTGCTCTGTAAAATGTACCTGTATGAGCAAATC[T/A]CCCTCTGGTATTGTAGTTTTTTATTTGATCTTACCATTTGTTTCTTAAAAGCATAGAAAAGTGTGGTTTTTTTTTTTTTATCACTAGCTATGTCTGGAATCATGGTTAAT
	147	SNP1387_83				A/T	0.143357	0.272727	0.0166667	unknown	unknown	[--------]	chr7	3987578	GATGATAGGAAGAGGAAGAGGATGCAATCGAATCGGGAATCCGCGAAGCGGTCACGGATAAGGAAGCAGCAGCATTTGGACG[W]TCTGTTGAGCAAAGCAGCGCAGCTGCAGAAGGAGAACGGACAGATAGCGGAAAGGATCGACAAGACTACAGAGCTGTATATCAAAATTGCGTCGGACAACAATGTTTTGAATGCTCAA
	149	VVI_3400				G/T	0.280702	0.392982	0.00333333	7	21.1	[---4--78]	chr7	4508561	ACAGCTCTGGAGGCTTTGATCCATCCCTTTTTTGATGAGCTACGTGAGCCAAACACCCGTCTGCCAAATGGACGTTTCCTTCCCCCATTGTTCAACTTCAAGCCTCATGAACTAAAGGGCGTGCCTGT[G/T]GATATGTTGGTGAAGTTGATCCCAGAACATGCGAGAAAGCAATGTGCCTTCCTTGGGTTGTGATGTGGTTCTTTGTA
	152	SNP1397_215				C/T	0.348432	0.418118	0.0133333	7	30.3	[1-------]	chr7	5702112	AAGTCTATAAACAAATGGTGCTCGTAACTGCAGTTTTGAAATCTATGGGGTAATGGAAGGGTGACCTGGTGACTAGGGTTCTCCATGTCTTCTTCTTTGGGTGGTAGATTTGCATGAACAT[Y]GTTGCTGCTCTCTTATGCTGTCTTGACCTTCGGGTCTCTGTTAAATC
	154	SNP1583_159				C/T	0.420495	0.459364	0.0266667	7	35.1	[---4----]	chr7	8141380	GTTTTTTGGAGGGGACAAAATTGGACTGACGGACATAGTCCTTGGGTGGATGGCTGGCTGGCTTGATGTCATTGAAGAAGTATCTGGCCTAAAACTGCTGGAAGCTGAAA[Y]CTTCCCGCGCTTGCATGCTTGGGTTCAGAGGTTTAAGGAAGTCCCTGGGATCAAAGAGCAACTCCCCGATCGCGACGAGATGTTGGTCTATTACAAGAAAAAAAGGGAGATGTTTATTGGATCA
	164	SNP843_76				G/C	0.348754	0.462633	0.0333333	unknown	unknown	[1--4--7-]	chr7	15731318	TACAGCGCGCCACAGATCTCCATTCTCGCCAAGAGAAACTTCACGTGTGACACA[S]ATAAAAAATACAGTGTGGCCGATCTTAACTACCCCTCCTTTGCGGTTCCACTCCAAACCCCACTAGGTGGTGGCGGCGAAGGCTCGTCCACAGTGGTCAAGCACACGCGCACTCTCACAAATGTGGGCTCACCCTCAACGTATAAAGTCTCAATATTTTCAGAGAG
	165	SNP1419_186				C/T	0.130662	0.191638	0.0133333	7	78.7	[---4----]	chr7	15822068	CACCGCCTACCAAGCCTGCACCACCTACCATGCCTGCTCCAAGTAAGTAGCTTATAAATCATGGTTTATGCAATACAGTAT[Y]TGTTTCTCAAAATGAAkTTGGTAGTTGCTGATGAAATGGTGGTTTTGCTTATGTTTGTTGTGTGTTTAGTGAAAGGTTTCTGTGATTCAAAGTGTGGGGTGAGGTGCGCAAATGCAGGAGTGTATGACCGTTGCGTCAAGTACTGTGGGATATGCTGCCAGGAGTGCAAGTGTGTTCCTTCAGGG
	166	SNP429_101				C/T	n.d.	n.d.	1	7	83	[---4----]	chr7	16323689	GAACGCAGGTAAACCATATTAGAAAAGTCCATATTATTACACT[Y]AAAGGACGATTCTCTGACTTTCCTCAATTAACTAGCTGTAACAATGAAGGACCCATGACA
	167	SNP1151_397				A/G	0.246503	0.311189	0.0166667	7	82.8	[---4----]	chr7	16803628	TAGTTTCTACCTCATCAATCCTATCGTATGTCTACTGAGTTTGGGAAATATAACTCCTACAAGTAATGTCCAGGCTTCATTTCGAGTCAAGGTGGTGAGGACTCCCCCAGACAATGCAGCTAAG[R]ACGAAGAGAGCAAGCTCTTCCAGGCGGYTTGAGGATCATCAGCTTGTAATTTTTCCGGCTACACAGTCTGTACAGCAATTGTTTAGAGCAGTGGAGCAATGCTGAGCTGCCGCATGTACAATATATAGGGATCGCCATCCAAGCAGAAAGCATC
	169	SNP1445_218	x	ss469103900		A/G	0.351916	0.390244	0.0133333	7	81.7	[----5-78]	chr7	18046355	AACATAAGTGAAGGGGCAAATGTGGCTGCAGTTGAGAAGAC[R]TCTATGGATGTATCAGTTAATCCTGTGkTTGATGAAGTGAGGGTGGATAATGGCCTATCACAAACATCAGATCTATGGGCTGATAGTCTAACTAACATTAGCATCGGAGGTCTGCTGTCTGAAGC
	170	VVI_377				G/T	0.308099	0.440141	0.00666667	7	83.3	[1---5---]	chr7	18700531	TTACTCCCAATTCCAAACCAGTAAAGAGTATAGTTAGTATGGTTAAATCCTAAGTACAAAACATGAACACCATTTTCTCACTCAAATTCATCACCATTCTCTCATGGCCAAAAAACAG[G/T]GCAATACAATCCAGCATTCACAGCATTTCTATAGTAGATATCAACAAGAAGCCACAATATGCTAGCACCCTAAGCATTGTCAGCAACTGCCTCGTCAATTTCATTGACGTGATCTCG
	172	VVI_12805				C/T	0.0928571	0.15	0.0366667	7	93.5	[---4--7-]	chr7	20482891	ATATGCTGCAGTGAAGGCTCGACATTCCTATGGTCCACAAGGGCACAGAGGAATGAGTGTTTTGATTTTTGAGAGCTCGGCAATTGGTTACTTAGAGGCTGAACGCCTTCATAAGCACTTTGCTGAGCAAGGCACAGA[C/T]AGGGAAGCATGGGATCGTCGTCGTGTTCCTTTCTATCCTGGAGGAAAGCGCCAGCTTTATGGATACATGGCTATAAAGGAAGATTTGACACTATTCA
	412	SNP209_255				A/T	0.191379	0.272414	0.00333333	unknown	unknown	[--------]	chr7	20481091	TTTAGTACCAATTCTGTCAACAACATTTGGAGCATATTATCTNCTTAACTGAGGTCTGATG[W]GTACTTCTCCATCAGCTTGGAGAGCTCATCATCNAACTCTTTCTCTAGACCAACCTCTTCCTCCCAATGC
	173	SNP289_84				A/G	0.301724	0.389655	0.00333333	8	0	[---456--]	chr8	275260	CAAACAGGACAGCTTCTTCCAGGATACAGAATGTATAACTAGTATAAATAGACGCATGCTCCTACTCTTACAAATGGTGCCTA[R]ATTTCGCTCGCAAAACCACCCAATATCATCAAGAGACCTTTCCCTCAAAGTTCTGCCAGTGTTCTTGGACCCAATTCCAAGAAAGTGGG
	176	VVI_6936				A/T	0.336268	0.426056	0.00666667	8	7.8	[---4-678]	chr8	3320052	AGCTGGATTCTCAATTGCCACAGGTCAGGGCTCACCATCAGACTCCACTGGGCCAAACCGCTGGTTCAAACCGGAGGTTGATNACACCCTCATCAATCCGTTCGATTCAGATTGAGGAAAAGGC[A/T]ATGAAGGACCTCAAGCGCTTCTACAGCAGTGTTAAGGTCGTCAAAGACCATTCTTAGGAAGGCCATGTGATATTGCATTTTCAGGTAGCGATTGAGGCTCTCTTCTTTTTT
	177	SNP593_149	x	ss469103901		C/T	0.380546	0.460751	0	8	7.9	[---4-678]	chr8	3320936	TGTGCAAGCGGAGACCACAGGTATAGGATTGGAGGGTAAAAATGAACTCAATTTGA[Y]CTTCCCACTGCTTCTATCATCAGAAAGGTATTCCACCTGATCTTTACCACTAGNTGGCTGACTCTCCTTTGTTTTGCTCTGCTCATCCAGGATTTCACGAAGTGATGT
	178	VVI_1810				G/A	0.359155	0.443662	0.0233333	8	9.1	[---4---8]	chr8	4661848	CAGGGAAAATAATGGGGCCGGCCAGGCTTCTGTATCGAATCATCTGGTTGATTCTGTTACGGAGCAGAGTAACCAGAATGAGAGAGAGACTC[G/A]TGCTGAAAACCCTCTGAACGACAGCAATACACCAGCTGCTTGTGCTGCAAGCTCGGGTTCAAATTAAGTTGTCGGACATTGTTTCAGCAATTGCATCTGTCCTCAGCATTTCATCTTTGGAGGTTGTTCAATCCTTTTCTCCG
	180	SNP941_388				A/G	0.0984556	0.0888031	0.0466667	unknown	unknown	[--------]	chr8	7782414	TATGGGAGTCTTAAGGATAAAACTGCATC[R]TTTATGGTAGTCTTCTTTAAACAGATTTCAT
	182	SNP699_311				C/T	0.169014	0.246479	0.0233333	8	18.2	[-------8]	chr8	10702989	GAAGGAAATAGAGAGAGAGGGTAGATACTGGTCGCAGTTGGTGGAGGGGCTAATCTTGTAAGGAATG[Y]TGACACCACATTTGCCAGGGAGRCCAGCAGCCAGACC
	184	SNP929_81i				-/G	0.158088	0.235294	0.00333333	8	21.5	[-----6--]	chr8	11360048	GTAGGCCGCAGCCAGACGGTTAACATTGATCTG[-/G]CTTGGGCTTGTGTCCGTCCCTGATGCCAGTGGAAATTCTATGCTGCTAGTTACAGGGGCTACTGTGTCTCTAA
	185	SNP853_312				A/T	0.421756	0.461832	0.0366667	8	28.1	[1--4-678]	chr8	11779537	ATAAACTGAGGGTGAATGCTTGTACGGAAATAAGTTACATTGGTATCACAGTGTAGACAATCTATGTGAGTTAATATGGTGCATTCGTATCGTAGTGCAGTCGATTTATGTGCGTGGTTCCGGAGTTGCTGGAGAATGAGGAAC[W]TGTGGATGGGCCAAGTCCATTCAGGGTGTTAGTT
	186	SNP1203_88				A/T	0.182156	0.304833	0.0733333	8	26.6	[1--45678]	chr8	12277411	TGCAATCTACACCGAAACGTCGCCGTTTAGACCGACCGCTGGAACTGGAATGGTCTACCAAGGTTTTCAGTGCATCGCGCAAAGAG[W]GGACAGACTCGTCGCTGTGATCTCCGTCGCCGGAGACGAC
	187	SNP1323_155	x	ss469103902		A/C	0.319298	0.407018	0.02	8	36.6	[----5-7-]	chr8	13401437	TCGAACTTGCAGCAAACATTGCCAAAGGAGACTAAGATAAAGGTGTAGTATACAT[M]ACGGATGAGGGATTGGAACCAGGGGTCATTCCAAATCCAGGCATCAGTTGGGCGAGGATGC
	189	SNP1553_395				A/G	0.387324	0.309859	0.0233333	8	41.4	[-------8]	chr8	15008779	ACATTTTCTGAGTTTATTAAAGCTTCTTATTCATGTTTTTAT[R]CAGGCAAGGCAGCCCAACAAGTCAATCTTCCAGTGCCAGAAGGCTGCACTGATCCTTCTGCAAACAA
	191	SNP377_251				C/T	0.37069	0.5	0.00333333	8	44.6	[---4-67-]	chr8	16225752	TGGTGATTGGGTACATTGAGTTCCAGAGGAATGCAGAGCTGGACCCAGAAAAGAGGCTGTACCCAGGTGGAAAGTT[Y]TTCGACCCATTGGGATTGGCAGCTGACCCGGAGAAGAAGGCGGTCCTCCAACTGGCGGAGATCAAGCACGCTCGCCTTGCCATGATTGGTTTCCTGGGATTCGCCGTCCAGGCAGCCGTCAC
	192	SNP865_80				G/T	0.403346	0.427509	0.0133333	8	43.9	[-2-4-67-]	chr8	16261999	GCTGTGCTATGTTGTTATCGGGGCCTGCTTTTTCGTTTCCAAAACAACCCCCGGTGAGTACATAAAATGAAGTTTTTCGKCTTTAATCAGAATATATCCAACGCCCATCTCATTCTTACCTCTTCTTTTT[K]CTAGACCAAGGAAATGGCATCACCCCGGGGATCAAGTTGCCAACTGAAGGAGTCGTCAGTGCTTAATAGGCAAGTACATTCTCCAGAACATATACAAATATATTTCCACACATGCAGGAAAAAGTAA
	193	SNP1481_156				G/T	0.170732	0.243902	0.0133333	8	52.7	[-----6--]	chr8	17309919	AGGAAAATCAAGGATTAAAAAATGATAGGAGAAATCAAAATCAAT[K]TTTATTGTTTTGTTCTCAGTTATTTGTTAGATrAGTCAAAACAGTAATTTACCTCTTCCACATGCTGAGCATCACCAAG
	194	VVI_2283				G/A	0.235088	0.350877	0.02	8	54.7	[---4-6--]	chr8	17966199	TTCTGTGTTTGCAGGAGTTTTTCCAGCCTGCTTTGAAGGGTAAGGTGTTGCTACATGACCACCACTCTTTTTGTCATCACTTTTTTTGCCATCAGTCTTTTGGGGAGTAACAAATTTTGCCTTCTTATCAGGAAC[G/A]GGTGTTTTTGAAACAGACTCTGTAGGTCTTTTCTTGCTTGGTCCAGCCTTCTTTGGTGTCTCTTTCTTCTTAGAGATTTCATTTTTGTCATCCTCATTGT
	195	SNP1499_126				C/T	0.230769	0.300699	0.0166667	8	48.5	[-2----7-]	chr8	18223218	AGCGGATATGAAGTTGCGAGCCCAAGAGTTGTGGAGGCACTTTACACAGGGTG[Y]GTTCCAGTGCTGATTTCAGACCATTATGTTCCACCATTCAGCGATGTCCTGAATTGGAAGTCTTTCTCTGTGGAGGTTCCGGTCAGGGAAATTCCAAACTTGAAGAGAATACTAATGGACATATCTCCAAGGCAGTATATAAGAATGCAGAGGAGAGGGATTCAAGCAAGGAGGCACTTTGAGGTTAATTCCCCTCCCAAGAGATACGACGTCTTCCACATGATTCTCCATTCTCTCTGG
	197	SNP1385_86				G/T	0.275261	0.334495	0.0133333	8	57	[1-3-----]	chr8	18752867	ATGATCAATTCAACCACAACAGCACTGCCCTTTC[K]CTGCAAATACCAAATAGGGGTTTATACAGTAATAACAAATCCAAGGTTCACGAGTGCTCCATTTGCGGTGCTGAATTCTCATCCGGTCAAGCCTTGGGAGGTCATATGAGGCGGCACAGAAC
	199	SNP925_320				G/T	0.262868	0.3125	0.00333333	unknown	unknown	[--------]	chr8	21375616	ATGTGGATTGCAGCGAAAGTGGCGGGAT[K]CATTCTGTTGAATACTGTANTGAATGCTATGCAGGATGTTCTG
	200	SNP1055_141				A/G	0.115385	0.223776	0.0166667	8	66.3	[---4-67-]	chr8	21663948	TTGCACATCCACCAACAGCTCGAGCTGCACCATGGTACTCTGCAGCTGGGTGTAGGCTCTGCAAAGCCAAAATATTTGAGTGTTAGATTAGAAACATGGTACAGCATTGATAGGAATAACCAAAATCCAGGAGGGAATGA[R]TCCATGTCGCATGGTTCCCAAACATTTCCTATTGTTCAACTTAAAGCTAACATGATATGAGAACTATATCCTTCGTACTTACATGGAACATATCCCAATCAGGTTGCATAAATTCACCAAGGAAGAGAGTATTGTAAGCCACTGAAGAAATGTGGATGGTGTGAGAAGCAGGGTCACGAGGATAGAAGTCATCAGATGCTCTCACTACAGCAGTTTGCTTAGTGCTAT
	201	SNP1295_225				C/T	0.396491	0.435088	0.02	8	66.4	[12--5678]	chr8	21673257	TGAGAACTGGCCATGGCGCAAATTTGGAAGTAAAACGGGGAAATCTTTGGCTTCAGTTAAAATGGTTAACGTGAATTA[Y]TATGGAGCTAAAGGTGATGGAAGTGATGCCACAGAGGTATA
	202	SNP881_202				A/G	0.158451	0.204225	0.0233333	8	67.2	[-2---6--]	chr8	21758691	CATGGCAACCAAGTACATAATATCTGCTGTATTGGGATCATTTGCTGTTGCATATGCATGTGACTTCCTGACTTCTGACAAGAAGATATTTGGAGGCAAGTTGCGGTTATCTTCTTTAAGATTTACTAAAATTATAAATGTTTTACAGCAGTTCTAACATTGTGTCTGGTCCATATCAGGCACTACTCCAAAAACCGTTGC[R]AACAAGGAATGGTGGGAGGAGACTGACAAGAAGTTCCAAGCATGGCCCCGAACAGCAGGTCCCCCAGTGGTCATGAACCCCATCAGTCGTCAGAATTTTATTGTCAAGTCCCAGTCTGAATCTTGAATATCCATTTTGTGCCAGTGCTTTGTCAAT
	203	SNP1057_505				C/T	0.315331	0.477352	0.0133333	9	0	[12-4--7-]	chr9	357561	CTTATTAATGATTTTGTATCTCTCTGATTCCTTGCTTTATTTGGATGCTTCTTTGCTTCTTAAAAATAGGTTTTCTTTCTCATCTTTTCTGTTTTCAGGAATGGTTGTTGCCAG[Y]GTTGCAGTTTGAGTTCACG
	204	SNP663_578				A/G	0.181467	0.27027	0.0466667	9	1.6	[-------8]	chr9	429305	ATACCATTTACACTTAACATTAATTGATTTGAAAGTAAACCACCAATTATTCAACATAACATCAGCAAGGGGCATCTTAAATCTCCGTTATTCTTCGAATTGATTGGTGAAAATATCAATAAACACAATTTTCGCATCTTAAAAACTTCATTATTAGTGAATTCGAAAAACTAGAAAACACCCACAAGCTCAATCCTAC[R]ATCGATACCAACCCTACCATTTATCTTTGTTCAGATTTGCACTAACTTCAGTAAAAACCAAACCGGAAAACACAATCCCAAAAATTCAATCAAGG
	206	SNP311_198				A/C	0.419795	0.341297	0	9	6.7	[--3-567-]	chr9	740164	GCCTCACTGGACTATTCGGCGTCGACCTCAAAGCTCTGGGAGAATCCAAGCTTCGACGGAGAAGCTGACGCATGGCGGAGATGAGGTGGA[M]GGTGGGGTTCGACGGCGGACTCGANGACCTGAAGTTTTTGCAGAAGTTCATGTGCTGGTCCACGGCTTCTTCGGTGCTTATCAGCCTCTGGAACCT
	207	SNP1211_166				A/T	0.203509	0.329825	0.02	9	7.4	[---4----]	chr9	2271946	CAAGAAAATCACCAAAAACACTCCCCACTACCCAAGAACAAAATCAATCAAAAAGGCCCTTTCCATCCC[W]CAAAGTGGATTTCCATTTCCATAATCACCCAGATTT
	208	VVI_10992	x	ss76878639	rs121436967	A/T	0.422535	0.415493	0.00666667	9	14.1	[1-345-7-]	chr9	3123999	GCTGAGAAGAGGGCCGCTCAGCTGGGAATGAAGTTGGAGTGGATGGAGGATGGAGTGAAGACGATAATGGGTCCAATCCC[A/T]GCTGTCAAATATGATGAGTCAAGACAAAGGAAGATCTGGTTTAACAGCATGGTGGCTGCTTATACAGGATGGGAAGATGCTCGGAA
	213	VVI_7871				C/T	0.264085	0.359155	0.00666667	9	19.6	[1--4----]	chr9	6356247	GAGAGTGTAGGCAGTGGGTGGTGGGTTTTAGAGCTTCACCACCGGCATGGGCTGCTGCTGCTGCATCTGGAGATTGAGTCTGGAGCAGGTTCGGA[C/T]CATCTGACCGGCGAGTGGGATGACAGGGAGGTTGTCGCAGTTGCAGATCTCGA
	216	SNP571_227				A/G	0.4811	0.549828	0	9	45.4	[12--5---]	chr9	20056555	TCGAGCGATGAACACAGTGGAAGATTTTGAC[R]GAGATAGGATATGCTGAAAGATATCATGACAACCACAGGAAGATGGAAGCTAAGCCCAATGACCCGCTCTCCTTTGCTGAAATGGCTTAGTGAAGAA
	218	VVI_10329	x	ss76878633	rs121436961	C/T	0.432384	0.395018	0.0166667	9	53.1	[1234--7-]	chr9	21409416	ACCTTCTTTGGTGCAGGATCATCTGGTCCTTTGTCTCGCTGCCCTGACGTGAAGTACAGCCATCCATTCCAGAAACCAGCTAGTGTGGT[C/T]TTCACGCGGTATGGAAGTTTTCCGATCACTGACCACTTCAGTGAATCCAAATTAAACTGAAACACTTCTCCCACAA
	156	SNP1015_67	x	ss469103903		A/G	0.331502	0.421245	0	7	40.4	[1---5-7-]	chrUn	8839239	TTTCTGAATTATTTGTTGGCAATCCATGTTGCTCCCCACCTGTGGCTTCCTGTTGTATGTATACAT[R]CACATTTCTATAGGTGGAATGAGGGATGATGGAGGCCAAGAGTGTGGATTGGTAGTATCTTTTAGCTG
	157	VVI_1731				C/A	0.236014	0.367133	0	7	41.3	[12----78]	chrUn	13801974	CCACCCAAAATAGAGAGCAAAAATTGGACAAAAGGTTAGAGAAAATTGTAAAGAAACTTCCGAACGCCTCATCCACAAAAAGGATCAGCAGGTGCTGAAACCTAATTTCCTTT[C/A]AGAACTCACCAACCTCCTTTTCAACCAACTTCTTCAGGCAGAGGCAGATACCCTTGGTGCTGTAGTTTTGGCTGCAGCATTAACAGTCAAGCCACTAGCACGGTTCACACGGCCACCATTGC
	158	SNP241_201				G/C	0.17	0.27	0.06	7	44.8	[1-345---]	chrUn	undetermined	CCACATATGATTTTACCTTCTCATATCTCTTTGAGGCTCTTGCATATTTACCAGCCTTGAATAGCACATT[S]CCTTCTTCCTTCTTCTTGCCAGCAGCCTCAATCTTCTCTTCAGTGTTCATATCCCAAGATTCCTTGTCCTGAAAGAATA
	161	SNP961_139				C/T	0.494403	0.399254	0.0166667	7	59	[12----78]	chrUn	22363707	CCCTGGTATGTCTTGGAAACTGTGAAAAAATTTCTTATCACGGAGCTCGTTGGCTAGGACCACCTTCCTTTCTTTCCATTTTTCTTTATTATTTTATTTTCATAAATTATGTTCGTTATTAGGATCATAAATAAACTG[Y]CATAAGTTAATATCCACCCTTGATCCTCCACGKCACACATCTCCAGGCCTC
	162	SNP1495_148				C/T	0.475439	0.410526	0.02	7	73.4	[-2-4---8]	chrUn	undetermined	TCAGTGTTATGAGCACTTACCTTCTCAGATCCAGTAGCATCCTTAGCTGAGTCAGCAGAGCTGCTACTAAGTTGAACCCAATCTCGCGAGTCTTTGGTTGAGGAATCCGAGCCATATGTTACTTTCTTGTAACTTGTAGG[Y]GCATCTCCATCATCCTCCTCAAGATCACTGAATGATACATCCTCTTCGTTAACAAGAGGCAT
	225	SNP947_288	x	ss469103904		A/G	0.302198	0.406593	0	10	4.8	[---4--78]	chrUn	9111477	GGCAGCTGCAGCCCCAGCAGAGGAAGCTGCCGCCAAGGAAGAAGAAGAAGCCAAACCAGCTGAAGCAGCAGAGGAAGCCAGCACAGAGGTTCCTGTCGAGAAGATTGAGGAATAGATCTACCTAGTGAAGGCAGCAGCAGTGGTGGTGGGGGTGATGGTGGGGTACTCTTTTTTAGGGTTTGCATGTCAAAGTTGG[R]AATTAAGTTACTAGTTTTATTTTAGTCCTTTTTTATTGCTATGATGAATGGTAAAGG
	226	SNP1029_57				G/C	0.0845588	0.132353	0.00333333	10	3.4	[----5---]	chrUn	27503928	atgGCTGAGAAGATGGTGTGGGTTCATGGGTTGGTGGTCCTGGCTCTGATCATTGC[S]AGCCCGGTGGTGGATGCGGTGTCGTGTGGTGACGCTGTCTCAGCTTTGATCCCTTGTGGATCGTTCTTGTTGGGCGTGGGTGCACCTAAGCCTAGCAGTGAGTGCTGTGCCAGTGCTCAAAGCTTGAACAAGTTAACAACTACTACTGCAGATAGGAGGGCTGTGTGTCAATGTTTTGTGAAGAGTGGCCCATCTTTTGGGGTTAAGCCTGCCAGAACCAAGCTCCTTCCTTCACTTTGCAAGCTCAATATCAACATTC
	159	VVI_5629				C/T	0.251748	0.321678	0	7	55.2	[-2-45---]	no matching	no matching	GAGCTTCGATCAATTAAGCAATGAGTTGAAAATGCCAGCCTGCAACTGATTGTCTTCTGCTCCATGTAATTCTGTATTATTTCCTGCACATGCTGGTGGAGGGAACGATATTATTGA[C/T]GTTCCTATAGTATGAAGTTGGTTAATATGATCATTTCCAGAAGGTGGAAGCTGTAGTAACTTTCCTCAATACATGATTAGGGGCCAAGAGGAGAAGTCACGAAATCCAGTTCGGATAA
	414	SNP575_128				C/T	0.15529	0.269625	0	unknown	unknown	[--------]	no matching	no matching	TCAGAAGTCCAATAACATAGAGACCCAACACTGGATACAAGGAAACCGGACATGTAATGACCATATAAAGTAAAAATAACAGTTAAGACTTGAGA[Y]GTTATGAGTTAGATCAATGCAATGCTGCTCTCGCCACCAGGGGGCTTCCGGACACCACCCAGGTAGTCTCTGGATTCTGCC

## Sheet: Table S4
	Table S4: Genetic maps features
				DOMxAUS	MONxCBS	RUBxMOS	MUHxSUO	integrated
	Markers	SSRs	aaxab	11	8	24	19
			abxaa	13	7	34	39
			abxab	4	3	18	8
			abxac	35	24	34	40
			abxcd	17	27	16	31
			total	80	69	126	137	168
		SNPs	aaxab	35	68	40	37
			abxaa	41	34	38	44
			abxab	24	39	27	27
			total	100	141	105	108	202
		AFLPs	abxaa	50
			aaxab	46
			abxab	5
			total	101
		total	total markers	281	210	231	245	370
			SSRs with distorted segregation	1	6	6	2
			SNPs with distorted segregation	4	3	11	3
	Maps	total map lengh (cM)		1260	1269	1330	1132	1204
		mean distance between loci		5.05	6.8	6.3	5	3.4
		mean distance between SNPs		10.28	8.4	11	9.7	5.7
		markers / LG		14.3	11.1	12.8	12.9	19.3
		SNPs / LG		4.9	7.4	5.5	5.7	16.9
		gaps >20 cM		2	14	10	5	0
		gaps >30 cM		0	9	4	4	0
		LG without SNPs mapped		LG10	no	no	no	no
		regions with distorted segregations		no	no	2	1?
	DOM: Dominga; AUS: Autumn Seedles; MON: Monastrell; CBS: Cabernet Sauvignon;
	RUB: Ruby; MOS: Moscatuel; MUH: Muscat Hamburg; SUO: Sugraone

## Sheet: Table S5
Table S5: Number of progenies with heterozygous markers in at least one progenitor
segregating in X progenies	SSRs	SNPs	total
X= 1	42	67	110
X= 2	52	51	104
X= 3	45	55	98
X= 4	29	29	59
total	168	202	371
